# Supplementary material for: Bis(2,4-dimeth­oxy­phen­yl)(phen­yl)phosphine selenide
Source: Acta Crystallogr Sect E Struct Rep Online. 2010 Dec 11;67(Pt 1):o97. doi: 10.1107/S1600536810049366 (PMC3050267; doi:10.1107/S1600536810049366)
Supplement: Supplementary file 1 [file e-67-00o97-sup1.cif]

##############################################################################
###                                                                        ###
###        Electronic paper (Acta Crystallographica Section E)             ###
###                                                                        ###
##############################################################################
#                                                                            #
# This CIF contains the data in a paper accepted for publication in Acta     #
# Crystallographica Section E. It conforms to the requirements of Notes      #
# for Authors for Section E, and has been peer reviewed under the auspices   #
# of the IUCr Commission on Journals.                                        #
#                                                                            #
# Full details of the Crystallographic Information File format               #
# are given in the paper "The Crystallographic Information File (CIF):       #
# a New Standard Archive File for Crystallography" by S. R. Hall, F. H.      #
# Allen and I. D. Brown [Acta Cryst. (1991), A47, 655-685].                  #
#                                                                            #
# The current version of the core CIF dictionary is obtainable from          #
# ftp://ftp.iucr.org/pub/cif_core.dic. The current version number is 2.4.    #
#                                                                            #
# Software is freely available for graphical display of the structure(s) in  #
# this CIF.  For information consult the CIF home page http://www.iucr.org/  #
# cif/home.html                                                              #
#                                                                            #
# This file may be used for bona fide research purposes within the           #
# scientific community so long as proper attribution is given to the journal # 
# article from which it was obtained.                                        #
#                                                                            #
##############################################################################
                                             
data_global
_audit_creation_method     'WinGX routine CIF_UPDATE'
_audit_conform_dict_name     cif_core.dic
_audit_conform_dict_version     2.3
_journal_date_recd_electronic     2010-11-24
_journal_date_accepted     2010-11-25
_journal_name_full     'Acta Crystallographica, Section E'
_journal_year     2011
_journal_volume     67
_journal_issue      1
_journal_page_first     o97
_journal_page_last     o97
_journal_paper_category     QO
_journal_coeditor_code     CV5007
_publ_contact_author_name     'Muller, Alfred'
_publ_contact_author_address
;
Research Centre in Synthesis and Catalysis
Department of Chemistry
University of Johannesburg (APK Campus)
PO Box 524
Auckland Park
Johannesburg
2006
South Africa
;
_publ_contact_author_email     mullera@uj.ac.za
_publ_contact_author_fax     '+27-11-559 2819'
_publ_contact_author_phone     '+27-11-559 2359'
_publ_section_title
;
Bis(2,4-dimethoxyphenyl)(phenyl)phosphine selenide
;
loop_
    _publ_author_name
    _publ_author_address
    'Muller, Alfred'
;
Research Centre in Synthesis and Catalysis
Department of Chemistry
University of Johannesburg (APK Campus)
PO Box 524
Auckland Park
Johannesburg 2006
South Africa
;
data_I
_audit_creation_method     'WinGX routine CIF_UPDATE'
_chemical_name_systematic
;
Bis(2,4-dimethoxyphenyl)(phenyl)phosphine selenide
;
_chemical_formula_moiety     'C22 H23 O4 P Se'
_chemical_formula_sum     'C22 H23 O4 P Se'
_chemical_formula_iupac     'C22 H23 O4 P Se'
_chemical_formula_weight     461.33
_symmetry_cell_setting     monoclinic
_symmetry_space_group_name_H-M     'P 21/c'
_symmetry_space_group_name_Hall     '-P 2ybc'
loop_
    _symmetry_equiv_pos_as_xyz
    'x, y, z'
    '-x, y+1/2, -z+1/2'
    '-x, -y, -z'
    'x, -y-1/2, z-1/2'
_cell_length_a     9.3840(13)
_cell_length_b     13.3023(14)
_cell_length_c     16.667(2)
_cell_angle_alpha     90
_cell_angle_beta     95.311(4)
_cell_angle_gamma     90
_cell_volume     2071.6(4)
_cell_formula_units_Z     4
_cell_measurement_reflns_used     5013
_cell_measurement_theta_min     2.66
_cell_measurement_theta_max     28.25
_cell_measurement_temperature     150(2)
_exptl_crystal_description     plate
_exptl_crystal_colour     colourless
_exptl_crystal_size_max     0.34
_exptl_crystal_size_mid     0.28
_exptl_crystal_size_min     0.06
_exptl_crystal_density_diffrn     1.479
_exptl_crystal_density_method     'not measured'
_exptl_crystal_F_000     944
_exptl_absorpt_coefficient_mu     1.915
_exptl_absorpt_correction_type     multi-scan
_exptl_absorpt_process_details
;
(SADABS; Bruker, 2004)
;
_exptl_absorpt_correction_T_min     0.5663
_exptl_absorpt_correction_T_max     0.8905
_exptl_special_details
;
The intensity data was collected on a Bruker X8 Apex II 4 K Kappa CCD
diffractometer using an exposure time of 10 s/frame. A total of 1125 frames
were collected with a frame width of 0.5\% covering up to \q = 28.25\% with
99.7% completeness accomplished.
;
_diffrn_ambient_temperature     150(2)
_diffrn_radiation_type     MoK\a
_diffrn_radiation_wavelength     0.71073
_diffrn_radiation_monochromator     graphite
_diffrn_measurement_device_type
;
Bruker X8 APEXII 4K Kappa CCD
;
_diffrn_measurement_method     '\w & \f'
_diffrn_detector_area_resol_mean     8.4
_diffrn_reflns_number     24588
_diffrn_reflns_av_R_equivalents     0.0298
_diffrn_reflns_theta_min     1.96
_diffrn_reflns_theta_max     28.31
_diffrn_reflns_theta_full     28.31
_diffrn_measured_fraction_theta_max     0.997
_diffrn_measured_fraction_theta_full     0.997
_diffrn_reflns_limit_h_min     -12
_diffrn_reflns_limit_h_max     12
_diffrn_reflns_limit_k_min     -17
_diffrn_reflns_limit_k_max     16
_diffrn_reflns_limit_l_min     -22
_diffrn_reflns_limit_l_max     22
_diffrn_standards_number     0
_diffrn_standards_interval_count     0
_diffrn_standards_interval_time     0
_diffrn_standards_decay_%     0
_reflns_number_total     5151
_reflns_number_gt     4413
_reflns_threshold_expression     I>2sigma(I)
_refine_ls_structure_factor_coef     Fsqd
_refine_ls_matrix_type     full
_refine_ls_R_factor_gt     0.029
_refine_ls_wR_factor_ref     0.0783
_refine_ls_goodness_of_fit_ref     1.038
_refine_ls_restrained_S_all     1.038
_refine_ls_number_reflns     5151
_refine_ls_number_parameters     257
_refine_ls_number_restraints     0
_refine_ls_hydrogen_treatment     constr
_refine_ls_weighting_scheme     calc
_refine_ls_weighting_details
           'calc w=1/[\s^2^(Fo^2^)+(0.0398P)^2^+1.21P] where P=(Fo^2^+2Fc^2^)/3'
_refine_ls_shift/su_max     0.001
_refine_ls_shift/su_mean     0
_refine_diff_density_max     1.405
_refine_diff_density_min     -0.204
_refine_ls_extinction_method     none
loop_
    _atom_type_symbol
    _atom_type_description
    _atom_type_scat_dispersion_real
    _atom_type_scat_dispersion_imag
    _atom_type_scat_source
    C C 0.0033 0.0016 'International Tables Vol C Tables 4.2.6.8 and 6.1.1.4'
    H H 0 0 'International Tables Vol C Tables 4.2.6.8 and 6.1.1.4'
    O O 0.0106 0.006 'International Tables Vol C Tables 4.2.6.8 and 6.1.1.4'
    P P 0.1023 0.0942 'International Tables Vol C Tables 4.2.6.8 and 6.1.1.4'
    Se Se -0.0929 2.2259 'International Tables Vol C Tables 4.2.6.8 and 6.1.1.4'
_computing_data_collection     'APEX2 (Bruker, 2005)'
_computing_cell_refinement     'SAINT-Plus (Bruker, 2004)'
_computing_data_reduction     'SAINT-Plus and XPREP (Bruker, 2004)'
_computing_structure_solution     'SIR97 (Altomare <i>et al.</i>, 1999)'
_computing_structure_refinement     'SHELXL97 (Sheldrick, 2008)'
_computing_molecular_graphics     'DIAMOND (Brandenburg & Putz, 2005)'
_computing_publication_material     'WinGX (Farrugia, 1999)'
loop_
    _atom_site_type_symbol
    _atom_site_label
    _atom_site_fract_x
    _atom_site_fract_y
    _atom_site_fract_z
    _atom_site_U_iso_or_equiv
    _atom_site_adp_type
    _atom_site_calc_flag
    _atom_site_refinement_flags
    _atom_site_occupancy
    _atom_site_disorder_assembly
    _atom_site_disorder_group
    Se Se 0.31675(2) 0.914803(13) 0.136815(10) 0.02690(7) Uani d . 1 . .
    P P 0.33832(5) 0.78342(3) 0.06676(2) 0.01886(10) Uani d . 1 . .
    C C11 0.22855(19) 0.79244(13) -0.02854(9) 0.0193(3) Uani d . 1 . .
    C C12 0.24045(19) 0.72308(12) -0.09174(10) 0.0207(3) Uani d . 1 . .
    C C13 0.1607(2) 0.73473(14) -0.16557(10) 0.0234(4) Uani d . 1 . .
    H H13 0.1699 0.6879 -0.2078 0.028 Uiso calc R 1 . .
    C C14 0.06675(19) 0.81588(14) -0.17707(10) 0.0229(3) Uani d . 1 . .
    C C15 0.05290(19) 0.88571(14) -0.11587(11) 0.0234(3) Uani d . 1 . .
    H H15 -0.0107 0.9411 -0.1241 0.028 Uiso calc R 1 . .
    C C16 0.13423(19) 0.87254(13) -0.04265(10) 0.0221(3) Uani d . 1 . .
    H H16 0.1251 0.9199 -0.0007 0.027 Uiso calc R 1 . .
    C C1 0.3774(3) 0.58741(14) -0.13985(12) 0.0330(5) Uani d . 1 . .
    H H1A 0.2998 0.5417 -0.1591 0.049 Uiso calc R 1 . .
    H H1B 0.4627 0.5483 -0.1213 0.049 Uiso calc R 1 . .
    H H1C 0.3996 0.632 -0.1838 0.049 Uiso calc R 1 . .
    O O1 0.33407(15) 0.64596(9) -0.07480(7) 0.0271(3) Uani d . 1 . .
    C C2 -0.1108(2) 0.89791(18) -0.26447(13) 0.0367(5) Uani d . 1 . .
    H H2A -0.1793 0.8935 -0.2237 0.055 Uiso calc R 1 . .
    H H2B -0.1616 0.89 -0.3182 0.055 Uiso calc R 1 . .
    H H2C -0.0633 0.9636 -0.2607 0.055 Uiso calc R 1 . .
    O O2 -0.00636(14) 0.82027(11) -0.25114(8) 0.0297(3) Uani d . 1 . .
    C C21 0.28849(19) 0.66839(13) 0.11441(10) 0.0206(3) Uani d . 1 . .
    C C22 0.35987(19) 0.63756(13) 0.18822(10) 0.0210(3) Uani d . 1 . .
    C C23 0.3213(2) 0.54914(13) 0.22579(10) 0.0229(3) Uani d . 1 . .
    H H23 0.371 0.5286 0.2753 0.028 Uiso calc R 1 . .
    C C24 0.2101(2) 0.49165(13) 0.19012(11) 0.0254(4) Uani d . 1 . .
    C C25 0.1364(2) 0.52101(14) 0.11711(11) 0.0265(4) Uani d . 1 . .
    H H25 0.0601 0.4812 0.0929 0.032 Uiso calc R 1 . .
    C C26 0.1761(2) 0.60867(14) 0.08048(10) 0.0241(4) Uani d . 1 . .
    H H26 0.1257 0.6288 0.031 0.029 Uiso calc R 1 . .
    C C3 0.5321(2) 0.67676(15) 0.29847(11) 0.0275(4) Uani d . 1 . .
    H H3A 0.4586 0.6798 0.3365 0.041 Uiso calc R 1 . .
    H H3B 0.6066 0.7267 0.3136 0.041 Uiso calc R 1 . .
    H H3C 0.5748 0.6095 0.2998 0.041 Uiso calc R 1 . .
    O O3 0.46854(14) 0.69765(10) 0.21903(7) 0.0273(3) Uani d . 1 . .
    C C4 0.2265(3) 0.37696(16) 0.30097(12) 0.0376(5) Uani d . 1 . .
    H H4A 0.3269 0.3586 0.2978 0.056 Uiso calc R 1 . .
    H H4B 0.1746 0.3194 0.3206 0.056 Uiso calc R 1 . .
    H H4C 0.2209 0.4336 0.3381 0.056 Uiso calc R 1 . .
    O O4 0.16333(17) 0.40516(10) 0.22236(9) 0.0352(3) Uani d . 1 . .
    C C31 0.52039(19) 0.76605(13) 0.04006(10) 0.0206(3) Uani d . 1 . .
    C C32 0.5942(2) 0.84791(14) 0.01235(11) 0.0258(4) Uani d . 1 . .
    H H32 0.5517 0.9128 0.011 0.031 Uiso calc R 1 . .
    C C33 0.7297(2) 0.83512(16) -0.01327(12) 0.0315(4) Uani d . 1 . .
    H H33 0.7795 0.8912 -0.0323 0.038 Uiso calc R 1 . .
    C C35 0.7206(2) 0.65944(16) 0.01708(12) 0.0321(4) Uani d . 1 . .
    H H35 0.7641 0.5949 0.0192 0.039 Uiso calc R 1 . .
    C C36 0.5850(2) 0.67188(14) 0.04235(11) 0.0276(4) Uani d . 1 . .
    H H36 0.5358 0.6156 0.0614 0.033 Uiso calc R 1 . .
    C C34 0.7925(2) 0.74100(17) -0.01121(12) 0.0336(4) Uani d . 1 . .
    H H343 0.8849 0.7324 -0.0292 0.04 Uiso calc R 1 . .
loop_
    _atom_site_aniso_label
    _atom_site_aniso_U_11
    _atom_site_aniso_U_22
    _atom_site_aniso_U_33
    _atom_site_aniso_U_12
    _atom_site_aniso_U_13
    _atom_site_aniso_U_23
    Se 0.04157(12) 0.02049(10) 0.01806(10) 0.00414(7) -0.00027(7) -0.00378(6)
    P 0.0259(2) 0.0170(2) 0.01349(19) 0.00107(16) 0.00077(16) 0.00097(15)
    C11 0.0237(8) 0.0208(8) 0.0134(7) -0.0003(6) 0.0014(6) 0.0018(6)
    C12 0.0262(9) 0.0186(8) 0.0174(8) -0.0006(6) 0.0025(6) 0.0025(6)
    C13 0.0297(9) 0.0244(9) 0.0158(7) -0.0029(7) 0.0005(7) 0.0001(6)
    C14 0.0217(8) 0.0286(9) 0.0180(8) -0.0046(7) -0.0011(6) 0.0050(7)
    C15 0.0213(8) 0.0263(9) 0.0227(8) 0.0026(7) 0.0020(7) 0.0049(7)
    C16 0.0248(9) 0.0235(9) 0.0184(8) 0.0007(7) 0.0039(6) 0.0006(6)
    C1 0.0545(13) 0.0214(9) 0.0234(9) 0.0075(8) 0.0059(9) -0.0047(7)
    O1 0.0419(8) 0.0225(6) 0.0164(6) 0.0092(6) 0.0000(5) -0.0015(5)
    C2 0.0274(10) 0.0493(13) 0.0317(10) 0.0067(9) -0.0061(8) 0.0054(9)
    O2 0.0304(7) 0.0358(7) 0.0214(6) 0.0008(6) -0.0065(5) 0.0035(6)
    C21 0.0286(9) 0.0181(8) 0.0155(7) 0.0013(7) 0.0039(6) 0.0019(6)
    C22 0.0247(9) 0.0206(8) 0.0179(8) 0.0020(7) 0.0041(6) 0.0008(6)
    C23 0.0299(9) 0.0210(8) 0.0182(8) 0.0028(7) 0.0039(7) 0.0043(6)
    C24 0.0340(10) 0.0195(8) 0.0234(8) 0.0001(7) 0.0064(7) 0.0022(7)
    C25 0.0333(10) 0.0251(9) 0.0212(8) -0.0053(7) 0.0027(7) -0.0013(7)
    C26 0.0309(9) 0.0234(9) 0.0179(8) 0.0012(7) 0.0019(7) 0.0004(6)
    C3 0.0284(9) 0.0308(10) 0.0221(8) 0.0028(8) -0.0045(7) 0.0052(7)
    O3 0.0330(7) 0.0272(7) 0.0205(6) -0.0056(5) -0.0038(5) 0.0062(5)
    C4 0.0573(14) 0.0247(10) 0.0301(10) -0.0049(9) -0.0003(9) 0.0107(8)
    O4 0.0496(9) 0.0254(7) 0.0299(7) -0.0115(6) -0.0010(6) 0.0090(5)
    C31 0.0246(8) 0.0217(8) 0.0152(7) 0.0004(6) 0.0000(6) 0.0013(6)
    C32 0.0313(10) 0.0216(9) 0.0241(9) -0.0002(7) 0.0003(7) 0.0035(7)
    C33 0.0316(10) 0.0324(10) 0.0303(10) -0.0052(8) 0.0028(8) 0.0055(8)
    C35 0.0351(11) 0.0305(10) 0.0313(10) 0.0093(8) 0.0060(8) 0.0051(8)
    C36 0.0335(10) 0.0238(9) 0.0260(9) 0.0034(7) 0.0059(7) 0.0068(7)
    C34 0.0282(10) 0.0425(12) 0.0308(10) 0.0039(9) 0.0065(8) 0.0052(9)
_geom_special_details
;
All e.s.d.'s (except the e.s.d. in the dihedral angle between two l.s. planes)
are estimated using the full covariance matrix. The cell e.s.d.'s are taken
into account individually in the estimation of e.s.d.'s in distances, angles
and torsion angles; correlations between e.s.d.'s in cell parameters are only
used when they are defined by crystal symmetry. An approximate (isotropic)
treatment of cell e.s.d.'s is used for estimating e.s.d.'s involving l.s.
planes.
;
loop_
    _geom_bond_atom_site_label_1
    _geom_bond_atom_site_label_2
    _geom_bond_site_symmetry_2
    _geom_bond_distance
    _geom_bond_publ_flag
    Se P . 2.1219(5) ?
    P C21 . 1.8054(17) ?
    P C11 . 1.8154(17) ?
    P C31 . 1.8196(18) ?
    C11 C16 . 1.391(2) ?
    C11 C12 . 1.412(2) ?
    C12 O1 . 1.363(2) ?
    C12 C13 . 1.389(2) ?
    C13 C14 . 1.395(3) ?
    C13 H13 . 0.95 ?
    C14 O2 . 1.357(2) ?
    C14 C15 . 1.395(3) ?
    C15 C16 . 1.389(2) ?
    C15 H15 . 0.95 ?
    C16 H16 . 0.95 ?
    C1 O1 . 1.425(2) ?
    C1 H1A . 0.98 ?
    C1 H1B . 0.98 ?
    C1 H1C . 0.98 ?
    C2 O2 . 1.427(2) ?
    C2 H2A . 0.98 ?
    C2 H2B . 0.98 ?
    C2 H2C . 0.98 ?
    C21 C26 . 1.397(3) ?
    C21 C22 . 1.406(2) ?
    C22 O3 . 1.359(2) ?
    C22 C23 . 1.396(2) ?
    C23 C24 . 1.383(3) ?
    C23 H23 . 0.95 ?
    C24 O4 . 1.359(2) ?
    C24 C25 . 1.398(3) ?
    C25 C26 . 1.383(3) ?
    C25 H25 . 0.95 ?
    C26 H26 . 0.95 ?
    C3 O3 . 1.428(2) ?
    C3 H3A . 0.98 ?
    C3 H3B . 0.98 ?
    C3 H3C . 0.98 ?
    C4 O4 . 1.437(2) ?
    C4 H4A . 0.98 ?
    C4 H4B . 0.98 ?
    C4 H4C . 0.98 ?
    C31 C36 . 1.391(3) ?
    C31 C32 . 1.392(2) ?
    C32 C33 . 1.389(3) ?
    C32 H32 . 0.95 ?
    C33 C34 . 1.383(3) ?
    C33 H33 . 0.95 ?
    C35 C34 . 1.383(3) ?
    C35 C36 . 1.387(3) ?
    C35 H35 . 0.95 ?
    C36 H36 . 0.95 ?
    C34 H343 . 0.95 ?
loop_
    _geom_angle_atom_site_label_1
    _geom_angle_atom_site_label_2
    _geom_angle_atom_site_label_3
    _geom_angle_site_symmetry_1
    _geom_angle_site_symmetry_3
    _geom_angle
    _geom_angle_publ_flag
    C21 P C11 . . 106.96(8) ?
    C21 P C31 . . 106.69(8) ?
    C11 P C31 . . 105.31(8) ?
    C21 P Se . . 114.47(6) ?
    C11 P Se . . 110.59(6) ?
    C31 P Se . . 112.25(6) ?
    C16 C11 C12 . . 117.86(15) ?
    C16 C11 P . . 119.94(13) ?
    C12 C11 P . . 122.12(13) ?
    O1 C12 C13 . . 123.50(15) ?
    O1 C12 C11 . . 115.53(15) ?
    C13 C12 C11 . . 120.97(16) ?
    C12 C13 C14 . . 119.33(16) ?
    C12 C13 H13 . . 120.3 ?
    C14 C13 H13 . . 120.3 ?
    O2 C14 C15 . . 124.28(17) ?
    O2 C14 C13 . . 114.71(16) ?
    C15 C14 C13 . . 121.01(16) ?
    C16 C15 C14 . . 118.54(17) ?
    C16 C15 H15 . . 120.7 ?
    C14 C15 H15 . . 120.7 ?
    C15 C16 C11 . . 122.29(16) ?
    C15 C16 H16 . . 118.9 ?
    C11 C16 H16 . . 118.9 ?
    O1 C1 H1A . . 109.5 ?
    O1 C1 H1B . . 109.5 ?
    H1A C1 H1B . . 109.5 ?
    O1 C1 H1C . . 109.5 ?
    H1A C1 H1C . . 109.5 ?
    H1B C1 H1C . . 109.5 ?
    C12 O1 C1 . . 118.54(14) ?
    O2 C2 H2A . . 109.5 ?
    O2 C2 H2B . . 109.5 ?
    H2A C2 H2B . . 109.5 ?
    O2 C2 H2C . . 109.5 ?
    H2A C2 H2C . . 109.5 ?
    H2B C2 H2C . . 109.5 ?
    C14 O2 C2 . . 117.07(15) ?
    C26 C21 C22 . . 117.95(15) ?
    C26 C21 P . . 121.36(13) ?
    C22 C21 P . . 120.67(14) ?
    O3 C22 C23 . . 122.88(15) ?
    O3 C22 C21 . . 116.05(15) ?
    C23 C22 C21 . . 121.05(16) ?
    C24 C23 C22 . . 119.33(16) ?
    C24 C23 H23 . . 120.3 ?
    C22 C23 H23 . . 120.3 ?
    O4 C24 C23 . . 123.80(17) ?
    O4 C24 C25 . . 115.40(17) ?
    C23 C24 C25 . . 120.80(16) ?
    C26 C25 C24 . . 119.22(17) ?
    C26 C25 H25 . . 120.4 ?
    C24 C25 H25 . . 120.4 ?
    C25 C26 C21 . . 121.63(16) ?
    C25 C26 H26 . . 119.2 ?
    C21 C26 H26 . . 119.2 ?
    O3 C3 H3A . . 109.5 ?
    O3 C3 H3B . . 109.5 ?
    H3A C3 H3B . . 109.5 ?
    O3 C3 H3C . . 109.5 ?
    H3A C3 H3C . . 109.5 ?
    H3B C3 H3C . . 109.5 ?
    C22 O3 C3 . . 118.07(14) ?
    O4 C4 H4A . . 109.5 ?
    O4 C4 H4B . . 109.5 ?
    H4A C4 H4B . . 109.5 ?
    O4 C4 H4C . . 109.5 ?
    H4A C4 H4C . . 109.5 ?
    H4B C4 H4C . . 109.5 ?
    C24 O4 C4 . . 117.42(16) ?
    C36 C31 C32 . . 118.98(17) ?
    C36 C31 P . . 121.64(14) ?
    C32 C31 P . . 119.29(14) ?
    C33 C32 C31 . . 120.27(18) ?
    C33 C32 H32 . . 119.9 ?
    C31 C32 H32 . . 119.9 ?
    C34 C33 C32 . . 120.24(18) ?
    C34 C33 H33 . . 119.9 ?
    C32 C33 H33 . . 119.9 ?
    C34 C35 C36 . . 120.01(19) ?
    C34 C35 H35 . . 120 ?
    C36 C35 H35 . . 120 ?
    C35 C36 C31 . . 120.61(18) ?
    C35 C36 H36 . . 119.7 ?
    C31 C36 H36 . . 119.7 ?
    C33 C34 C35 . . 119.89(19) ?
    C33 C34 H343 . . 120.1 ?
    C35 C34 H343 . . 120.1 ?
loop_
    _geom_torsion_atom_site_label_1
    _geom_torsion_atom_site_label_2
    _geom_torsion_atom_site_label_3
    _geom_torsion_atom_site_label_4
    _geom_torsion_site_symmetry_1
    _geom_torsion_site_symmetry_2
    _geom_torsion_site_symmetry_3
    _geom_torsion_site_symmetry_4
    _geom_torsion
    _geom_torsion_publ_flag
    C21 P C11 C16 . . . . 118.16(14) ?
    C31 P C11 C16 . . . . -128.58(14) ?
    Se P C11 C16 . . . . -7.10(16) ?
    C21 P C11 C12 . . . . -65.25(16) ?
    C31 P C11 C12 . . . . 48.01(16) ?
    Se P C11 C12 . . . . 169.49(13) ?
    C16 C11 C12 O1 . . . . -179.90(15) ?
    P C11 C12 O1 . . . . 3.4(2) ?
    C16 C11 C12 C13 . . . . 0.1(3) ?
    P C11 C12 C13 . . . . -176.53(14) ?
    O1 C12 C13 C14 . . . . 179.58(16) ?
    C11 C12 C13 C14 . . . . -0.4(3) ?
    C12 C13 C14 O2 . . . . -179.81(16) ?
    C12 C13 C14 C15 . . . . 0.6(3) ?
    O2 C14 C15 C16 . . . . -179.96(16) ?
    C13 C14 C15 C16 . . . . -0.4(3) ?
    C14 C15 C16 C11 . . . . 0.1(3) ?
    C12 C11 C16 C15 . . . . 0.1(3) ?
    P C11 C16 C15 . . . . 176.81(14) ?
    C13 C12 O1 C1 . . . . 14.7(3) ?
    C11 C12 O1 C1 . . . . -165.27(17) ?
    C15 C14 O2 C2 . . . . -4.4(3) ?
    C13 C14 O2 C2 . . . . 175.97(17) ?
    C11 P C21 C26 . . . . -4.58(17) ?
    C31 P C21 C26 . . . . -116.89(15) ?
    Se P C21 C26 . . . . 118.29(14) ?
    C11 P C21 C22 . . . . 177.05(14) ?
    C31 P C21 C22 . . . . 64.74(16) ?
    Se P C21 C22 . . . . -60.07(16) ?
    C26 C21 C22 O3 . . . . 179.91(15) ?
    P C21 C22 O3 . . . . -1.7(2) ?
    C26 C21 C22 C23 . . . . 1.1(3) ?
    P C21 C22 C23 . . . . 179.51(13) ?
    O3 C22 C23 C24 . . . . -179.45(16) ?
    C21 C22 C23 C24 . . . . -0.7(3) ?
    C22 C23 C24 O4 . . . . -179.15(17) ?
    C22 C23 C24 C25 . . . . 0.1(3) ?
    O4 C24 C25 C26 . . . . 179.37(17) ?
    C23 C24 C25 C26 . . . . 0.0(3) ?
    C24 C25 C26 C21 . . . . 0.4(3) ?
    C22 C21 C26 C25 . . . . -0.9(3) ?
    P C21 C26 C25 . . . . -179.33(14) ?
    C23 C22 O3 C3 . . . . -9.1(2) ?
    C21 C22 O3 C3 . . . . 172.14(16) ?
    C23 C24 O4 C4 . . . . 5.1(3) ?
    C25 C24 O4 C4 . . . . -174.23(18) ?
    C21 P C31 C36 . . . . 12.52(17) ?
    C11 P C31 C36 . . . . -100.93(16) ?
    Se P C31 C36 . . . . 138.67(14) ?
    C21 P C31 C32 . . . . -171.12(14) ?
    C11 P C31 C32 . . . . 75.43(15) ?
    Se P C31 C32 . . . . -44.96(15) ?
    C36 C31 C32 C33 . . . . 0.6(3) ?
    P C31 C32 C33 . . . . -175.85(14) ?
    C31 C32 C33 C34 . . . . -0.2(3) ?
    C34 C35 C36 C31 . . . . -0.4(3) ?
    C32 C31 C36 C35 . . . . -0.3(3) ?
    P C31 C36 C35 . . . . 176.06(15) ?
    C32 C33 C34 C35 . . . . -0.5(3) ?
    C36 C35 C34 C33 . . . . 0.8(3) ?
loop_
    _geom_hbond_atom_site_label_D
    _geom_hbond_atom_site_label_H
    _geom_hbond_atom_site_label_A
    _geom_hbond_site_symmetry_A
    _geom_hbond_distance_DH
    _geom_hbond_distance_HA
    _geom_hbond_distance_DA
    _geom_hbond_angle_DHA
    C3 H3C Se 2_645 0.98 2.94 3.8774(19) 159.9
