# Supplementary material for: Bis(2,4-dimeth­oxy­phen­yl)(phen­yl)phosphine selenide
Source: Acta Crystallogr Sect E Struct Rep Online. 2010 Dec 11;67(Pt 1):o97. doi: 10.1107/S1600536810049366 (PMC3050267; doi:10.1107/S1600536810049366)
Supplement: Supplementary file 2 [file e-67-00o97-Isup2.hkl]

#
# h,k,l, Fc-squared, Fo-squared, sigma(Fo-squared) and status flag
#
data_I
_shelx_title ' 5ffm1_0m in P2(1)/c'
_shelx_refln_list_code          4
_shelx_F_calc_maximum      233.87
_exptl_crystal_F_000       944.00
_reflns_d_resolution_high  0.7495
 
loop_
 _symmetry_equiv_pos_as_xyz
 'x, y, z'
 '-x, y+1/2, -z+1/2'
 '-x, -y, -z'
 'x, -y-1/2, z-1/2'
 
_cell_length_a     9.3840
_cell_length_b    13.3023
_cell_length_c    16.6670
_cell_angle_alpha  90.000
_cell_angle_beta   95.311
_cell_angle_gamma  90.000
 
_shelx_F_squared_multiplier     1.000
 
loop_
 _refln_index_h
 _refln_index_k
 _refln_index_l
 _refln_F_squared_calc
 _refln_F_squared_meas
 _refln_F_squared_sigma
 _refln_observed_status
   2   0   0    29780.34    29256.11    370.64 o
   3   0   0     7444.73     7657.38    103.91 o
   4   0   0      340.42      270.78     10.59 o
   5   0   0     4261.72     4201.09     77.49 o
   6   0   0    10296.73    10610.07    187.46 o
   7   0   0       11.17       13.54      8.42 o
   8   0   0     1642.34     1675.39     38.94 o
   9   0   0     1323.32     1387.74     58.66 o
  10   0   0        9.73       20.91     12.50 o
  11   0   0      754.03      771.45     37.13 o
  12   0   0      107.32      150.59     18.67 o
   1   1   0    20272.88    20426.40    393.69 o
   2   1   0     5499.80     5451.50     50.70 o
   3   1   0       22.33       36.17      2.24 o
   4   1   0    14117.13    14537.12    164.82 o
   5   1   0     5587.17     5729.55     73.13 o
   6   1   0       34.34       30.16      5.27 o
   7   1   0     3196.65     3251.52     45.16 o
   8   1   0     1093.13     1050.28     20.06 o
   9   1   0        6.05        5.50      7.52 o
  10   1   0      392.58      379.08     13.59 o
  11   1   0      748.78      752.20     20.22 o
  12   1   0      161.26      185.76     13.46 o
   0   2   0    13207.35    13473.93    398.21 o
   1   2   0     2852.85     3123.18     29.94 o
   2   2   0     1607.67     1544.04     15.04 o
   3   2   0      763.33      888.65     12.58 o
   4   2   0     2765.86     3058.63     37.27 o
   5   2   0      591.96      517.15     11.60 o
   6   2   0       83.79      127.00      9.60 o
   7   2   0      449.93      432.42     13.82 o
   8   2   0      471.38      425.62     12.70 o
   9   2   0        4.92        4.56      7.52 o
  10   2   0      282.08      284.26     12.52 o
  11   2   0      146.44      145.98     11.92 o
  12   2   0       84.46      104.14     13.88 o
   1   3   0     3677.18     3933.43     39.70 o
   2   3   0    11352.82    11961.53    118.92 o
   3   3   0       10.69       10.72      2.11 o
   4   3   0     9576.10     9617.72    108.42 o
   5   3   0     1533.44     1626.11     27.05 o
   6   3   0      948.98      896.38     16.42 o
   7   3   0     2624.98     2633.68     37.88 o
   8   3   0       22.54       17.62      7.09 o
   9   3   0      902.02      850.72     19.03 o
  10   3   0      158.70      176.99     11.02 o
  11   3   0      321.81      280.12     14.99 o
  12   3   0      257.19      282.27     27.30 o
   0   4   0    17528.87    18072.14    533.17 o
   1   4   0      104.56      140.95      2.62 o
   2   4   0      974.62     1062.54     12.50 o
   3   4   0     4987.59     5382.67     54.82 o
   4   4   0     1147.39     1440.43     22.66 o
   5   4   0      950.24     1041.80     22.78 o
   6   4   0       92.33       98.99      6.42 o
   7   4   0     1034.90      957.13     18.16 o
   8   4   0      361.65      327.58     13.55 o
   9   4   0      172.23      180.55     10.47 o
  10   4   0      121.08      121.51     11.78 o
  11   4   0        8.56       25.81     11.20 o
  12   4   0       21.90       10.40     13.94 o
   1   5   0     5990.09     6291.30     63.14 o
   2   5   0     4802.05     5147.76     49.18 o
   3   5   0      569.44      665.04      8.85 o
   4   5   0      715.44      587.92      9.00 o
   5   5   0      137.64      174.98      6.11 o
   6   5   0      611.09      640.43     13.70 o
   7   5   0      130.28      134.01      7.90 o
   8   5   0       23.43       28.58      7.19 o
   9   5   0       93.42      100.82     10.44 o
  10   5   0      383.38      382.69     15.42 o
  11   5   0       87.70       82.68     13.54 o
   0   6   0     3959.71     3951.71     69.90 o
   1   6   0      184.75      185.36      3.85 o
   2   6   0     6265.66     6392.60     68.11 o
   3   6   0      956.55      725.21     11.16 o
   4   6   0     1548.14     1536.63     27.83 o
   5   6   0     2232.14     2194.21     32.71 o
   6   6   0     4067.19     3949.62     52.66 o
   7   6   0      142.49      123.33      7.89 o
   8   6   0     1472.58     1448.55     27.58 o
   9   6   0      449.37      450.34     15.33 o
  10   6   0       16.60       16.94     12.04 o
  11   6   0      465.03      518.15     24.49 o
   1   7   0     1241.68     1350.21     17.79 o
   2   7   0     2682.68     2710.47     29.92 o
   3   7   0       36.94       33.39      2.32 o
   4   7   0     1418.57     1458.09     18.76 o
   5   7   0      136.84      115.53      5.43 o
   6   7   0       38.65       22.53      5.70 o
   7   7   0      326.08      309.25     12.45 o
   8   7   0      354.91      346.12     16.94 o
   9   7   0       86.69      115.01     14.06 o
  10   7   0       55.49       49.68     14.28 o
  11   7   0       25.05       38.89     16.11 o
   0   8   0      529.91      514.60     14.76 o
   1   8   0     1391.72     1384.59     19.12 o
   2   8   0      349.45      413.99     11.97 o
   3   8   0     3857.44     4005.19     51.32 o
   4   8   0      431.17      466.94      8.52 o
   5   8   0     1002.61     1012.07     16.05 o
   6   8   0      126.55      162.94     11.23 o
   7   8   0      129.19      136.48     10.61 o
   8   8   0      196.28      223.21     13.25 o
   9   8   0      101.32       95.69     17.05 o
  10   8   0       31.22       43.03     12.93 o
  11   8   0        2.89        1.55     13.72 o
   1   9   0     4286.38     4101.29     47.71 o
   2   9   0     4875.65     4858.50     60.87 o
   3   9   0      900.83      856.81     12.74 o
   4   9   0     2571.13     2569.87     35.18 o
   5   9   0       56.91       40.74      7.55 o
   6   9   0      111.10      122.25      9.79 o
   7   9   0     1209.20     1287.07     28.50 o
   8   9   0      459.60      398.26     16.39 o
   9   9   0      783.65      787.11     24.37 o
  10   9   0      116.44      131.17     15.95 o
   0  10   0     3672.29     3553.10     54.79 o
   1  10   0       38.32       28.49      3.68 o
   2  10   0      305.30      327.91      7.22 o
   3  10   0       53.65       31.36      4.23 o
   4  10   0        1.13       -2.06      5.90 o
   5  10   0      231.80      235.83     22.79 o
   6  10   0      502.13      494.14     16.54 o
   7  10   0       65.11       59.08     10.07 o
   8  10   0      330.58      319.43     22.12 o
   9  10   0      176.12      143.49     14.07 o
  10  10   0        1.86      -12.26     12.26 o
   1  11   0       57.28       62.48      4.46 o
   2  11   0       68.51       70.30      3.77 o
   3  11   0      257.53      286.09      8.87 o
   4  11   0      427.10      405.41     14.76 o
   5  11   0      326.89      281.37     11.80 o
   6  11   0        7.01        5.47      9.75 o
   7  11   0       44.18       64.24     10.88 o
   8  11   0        5.73        8.24     10.96 o
   9  11   0      154.34      207.93     15.40 o
   0  12   0     2472.40     2353.15     55.32 o
   1  12   0      359.29      384.10     11.70 o
   2  12   0      645.49      677.31     12.55 o
   3  12   0     1036.71      984.82     17.31 o
   4  12   0       30.53       16.81      7.24 o
   5  12   0      559.67      572.98     17.09 o
   6  12   0      175.69      187.51     11.91 o
   7  12   0      632.85      583.47     28.26 o
   8  12   0      438.39      468.96     23.50 o
   9  12   0       81.49      124.93     15.27 o
   1  13   0      130.57      119.54      8.52 o
   2  13   0        6.22       14.82      5.56 o
   3  13   0       81.40       87.52      5.72 o
   4  13   0      444.12      438.65     17.73 o
   5  13   0        1.49       -5.62      8.41 o
   6  13   0      211.06      227.05     12.67 o
   7  13   0       20.58       13.87     10.77 o
   8  13   0      434.17      454.13     26.35 o
   0  14   0      425.55      445.28     16.70 o
   1  14   0      898.34      947.15     27.40 o
   2  14   0      922.78      966.21     22.09 o
   3  14   0     1466.68     1413.84     50.59 o
   4  14   0      308.98      308.26     11.50 o
   5  14   0       99.04      125.27     10.14 o
   6  14   0      341.02      355.76     15.01 o
   7  14   0      316.22      324.12     15.86 o
   1  15   0     2517.10     2528.71     97.56 o
   2  15   0     2438.25     2421.39     94.85 o
   3  15   0      205.23      224.43     19.18 o
   4  15   0     1218.82     1223.68     29.94 o
   5  15   0      741.60      776.37     24.68 o
   6  15   0       59.44       58.32     13.36 o
   1  16   0      554.65      582.91     43.42 o
   2  16   0     1017.41      986.36     57.57 o
   3  16   0     1240.95     1236.78     36.14 o
   4  16   0      165.55      156.37     11.99 o
   5  16   0      377.04      367.40     17.15 o
   1  17   0        4.05       28.25     28.79 o
   2  17   0        4.92       -7.35     29.57 o
   3  17   0      153.18      163.87     36.98 o
 -12   1   1        1.42       -1.49     10.94 o
 -11   1   1      141.81      189.91     12.36 o
 -10   1   1      340.66      316.44     12.89 o
  -9   1   1        8.13       12.06      7.44 o
  -8   1   1      843.42      899.83     18.28 o
  -7   1   1      371.28      299.03      9.86 o
  -6   1   1      277.10      306.85     11.55 o
  -5   1   1     3252.19     3152.85     42.16 o
  -4   1   1     6348.84     6162.22     84.30 o
  -3   1   1     3776.90     3685.95     43.43 o
  -2   1   1    11556.23    12164.04    114.52 o
  -1   1   1      152.90      152.52      3.85 o
   0   1   1     1166.91     1079.05     28.42 o
   1   1   1      222.82      268.98      3.20 o
   2   1   1     7625.38     7788.27     73.93 o
   3   1   1     3058.59     2949.10     28.14 o
   4   1   1     3857.73     3993.12     51.54 o
   5   1   1      352.44      397.77      9.93 o
   6   1   1     2399.29     2175.60     31.61 o
   7   1   1      323.33      333.27     10.26 o
   8   1   1      176.51      184.29      9.17 o
   9   1   1      856.83      839.08     18.83 o
  10   1   1      179.76      195.60     11.36 o
  11   1   1      447.96      514.32     16.78 o
  12   1   1       31.35       39.25     12.27 o
 -12   2   1      453.48      489.94     19.40 o
 -11   2   1      207.10      245.84     13.22 o
 -10   2   1      329.70      319.48     16.14 o
  -9   2   1      705.22      752.77     18.02 o
  -8   2   1      494.23      439.36     12.74 o
  -7   2   1      820.43      772.90     15.92 o
  -6   2   1     3223.41     3177.58     43.40 o
  -5   2   1       39.94       34.29      4.41 o
  -4   2   1     8141.73     8013.54    104.14 o
  -3   2   1     2415.17     2331.56     22.62 o
  -2   2   1    20258.52    20901.41    186.84 o
  -1   2   1     7531.83     7594.44     75.69 o
   0   2   1       35.12       37.57      1.38 o
   1   2   1      600.45      547.13      5.64 o
   2   2   1    17756.63    17664.48    175.06 o
   3   2   1     2239.52     2257.99     23.97 o
   4   2   1     1459.77     1474.10     19.82 o
   5   2   1     1226.70     1049.86     18.82 o
   6   2   1      227.59      229.65      8.05 o
   7   2   1      843.72      831.05     17.87 o
   8   2   1     1386.30     1317.15     28.92 o
   9   2   1        4.92        8.65      7.56 o
  10   2   1      887.97      945.87     24.44 o
  11   2   1      548.94      552.53     24.92 o
  12   2   1        3.02      -11.58     11.58 o
 -12   3   1        4.08       20.91     13.86 o
 -11   3   1       75.48       71.26     12.86 o
 -10   3   1       54.89       56.41      9.69 o
  -9   3   1       56.82       62.03      8.63 o
  -8   3   1        0.66       -0.15      6.47 o
  -7   3   1       68.07       50.05      6.63 o
  -6   3   1       15.32       22.79      5.17 o
  -5   3   1      689.82      693.30     13.12 o
  -4   3   1       60.65       77.70      4.26 o
  -3   3   1      510.30      582.26      7.61 o
  -2   3   1        0.24       -2.13      2.13 o
  -1   3   1     2043.00     2250.11     20.83 o
   0   3   1     1495.61     1597.67     18.88 o
   1   3   1        5.34       -0.55      1.03 o
   2   3   1      621.07      719.48      8.63 o
   3   3   1       26.08       18.69      2.46 o
   4   3   1       17.29       -2.90      2.90 o
   5   3   1      371.33      459.66     11.64 o
   6   3   1       22.79       26.34      5.14 o
   7   3   1      244.94      217.62      8.88 o
   8   3   1       62.52       67.37      8.53 o
   9   3   1       63.48       60.07      8.55 o
  10   3   1      608.70      576.81     22.98 o
  11   3   1      160.10      171.49     14.25 o
  12   3   1        1.05       -3.26     13.35 o
 -12   4   1       25.47       55.68     17.18 o
 -11   4   1      118.79      163.61     14.79 o
 -10   4   1      131.91      163.01     12.05 o
  -9   4   1      182.10      171.46     10.20 o
  -8   4   1      685.88      684.55     16.24 o
  -7   4   1       80.09       56.49      6.83 o
  -6   4   1     3802.40     3776.39     50.58 o
  -5   4   1      543.87      488.20     10.15 o
  -4   4   1       31.83       25.25      2.96 o
  -3   4   1     4157.82     4293.73     46.76 o
  -2   4   1     2419.49     2680.40     27.68 o
  -1   4   1     5320.80     5169.82     58.88 o
   0   4   1    16336.81    17475.62    232.29 o
   1   4   1       91.81       88.92      1.87 o
   2   4   1      187.12      175.84      4.69 o
   3   4   1      214.53      238.09      5.52 o
   4   4   1     5253.44     5723.98     70.46 o
   5   4   1      692.99      623.80     12.29 o
   6   4   1       27.67       16.99      5.97 o
   7   4   1     1198.66     1203.70     26.46 o
   8   4   1      156.15      139.90      8.75 o
   9   4   1       57.54       70.50      8.53 o
  10   4   1      109.06      134.09     11.93 o
  11   4   1       76.74       87.68     12.25 o
  12   4   1      130.88      149.96     16.80 o
 -12   5   1      408.08      489.26     44.75 o
 -11   5   1        4.19        0.12     14.17 o
 -10   5   1      578.67      620.00     22.87 o
  -9   5   1      563.51      494.84     16.13 o
  -8   5   1      964.77      944.83     19.39 o
  -7   5   1     2108.27     2056.13     31.09 o
  -6   5   1     1390.15     1376.98     22.16 o
  -5   5   1     1031.10      987.62     15.39 o
  -4   5   1     3804.25     3652.02     40.90 o
  -3   5   1      408.74      380.41      6.26 o
  -2   5   1     5718.70     5916.84     53.75 o
  -1   5   1     3634.18     3861.97     44.51 o
   0   5   1     1502.93     1565.73     22.26 o
   1   5   1     1371.29     1333.45     15.14 o
   2   5   1      734.10      777.19      8.78 o
   3   5   1      406.33      445.38      9.33 o
   4   5   1     1972.07     2000.25     27.90 o
   5   5   1      741.03      662.62     12.06 o
   6   5   1     1338.06     1342.28     21.84 o
   7   5   1      178.79      180.17     12.00 o
   8   5   1       21.36       18.59      7.67 o
   9   5   1      535.19      533.16     16.72 o
  10   5   1        4.01        5.00      9.68 o
  11   5   1      924.36      974.87     28.51 o
 -11   6   1      181.08      223.69     23.30 o
 -10   6   1      328.94      310.38     19.73 o
  -9   6   1       34.54       42.21     10.45 o
  -8   6   1      819.03      817.25     28.79 o
  -7   6   1      363.39      319.05     14.81 o
  -6   6   1      864.27      841.55     17.53 o
  -5   6   1      971.26     1048.07     16.01 o
  -4   6   1     1570.70     1553.60     18.26 o
  -3   6   1       42.11       56.90      3.42 o
  -2   6   1      945.49     1095.42     13.14 o
  -1   6   1      473.24      466.69      9.35 o
   0   6   1      520.26      551.21      9.21 o
   1   6   1     2587.16     2788.10     32.62 o
   2   6   1     4176.79     4443.61     42.72 o
   3   6   1       43.41       71.58      3.24 o
   4   6   1      170.64      170.24      4.55 o
   5   6   1      397.02      312.71      8.22 o
   6   6   1      822.22      814.54     15.71 o
   7   6   1        4.69        4.89      6.16 o
   8   6   1      295.61      259.04     15.80 o
   9   6   1       76.80       69.10      9.69 o
  10   6   1        0.28       -2.37     12.57 o
  11   6   1       96.13      109.03     14.47 o
 -11   7   1      129.12      140.27     17.44 o
 -10   7   1      221.07      209.50     28.75 o
  -9   7   1      382.55      367.50     18.95 o
  -8   7   1     1329.62     1361.19     34.61 o
  -7   7   1       16.12       13.18      7.82 o
  -6   7   1     3150.65     3028.39     41.70 o
  -5   7   1     6569.29     6518.65     71.39 o
  -4   7   1     1143.23     1173.15     18.34 o
  -3   7   1     3228.97     3172.09     36.52 o
  -2   7   1     7776.84     7759.23     95.42 o
  -1   7   1     1303.49     1252.89     21.63 o
   0   7   1     7761.73     8032.48    107.82 o
   1   7   1    15563.95    16268.44    170.95 o
   2   7   1       48.03       74.67      4.08 o
   3   7   1     9365.09     9367.83     99.74 o
   4   7   1     3702.48     3678.25     50.86 o
   5   7   1      190.76      203.11      6.35 o
   6   7   1     2639.11     2534.73     33.34 o
   7   7   1     1085.70     1084.13     20.18 o
   8   7   1      297.01      302.29     17.24 o
   9   7   1     1269.99     1275.72     30.24 o
  10   7   1      332.32      377.70     23.63 o
  11   7   1       33.79       29.52     15.58 o
 -11   8   1       19.76       31.05     14.06 o
 -10   8   1      557.16      536.55     20.83 o
  -9   8   1      343.75      307.48     15.97 o
  -8   8   1        6.00       13.61      9.77 o
  -7   8   1      500.54      556.31     22.71 o
  -6   8   1     3463.27     3417.53     50.93 o
  -5   8   1      110.20      117.05      5.87 o
  -4   8   1     7244.18     7246.87     80.67 o
  -3   8   1     5038.79     4836.69     52.78 o
  -2   8   1       85.55       82.28      3.34 o
  -1   8   1    11439.10    11565.92    172.97 o
   0   8   1     9925.93    10631.34    142.26 o
   1   8   1     3066.61     3175.72     34.76 o
   2   8   1    12513.77    12645.73    154.34 o
   3   8   1     2084.05     2049.13     28.13 o
   4   8   1     3106.28     3129.80     37.17 o
   5   8   1     5212.70     5316.72     66.39 o
   6   8   1     1092.42      998.35     25.72 o
   7   8   1     1875.87     1685.63     33.93 o
   8   8   1     1350.66     1377.80     30.86 o
   9   8   1        8.98        1.79     10.84 o
  10   8   1      601.98      603.64     39.68 o
  11   8   1      309.07      350.51     19.29 o
 -10   9   1        1.29      -11.83     11.83 o
  -9   9   1       24.82       21.56     11.28 o
  -8   9   1       46.25       33.21     10.74 o
  -7   9   1       77.06       66.47      9.70 o
  -6   9   1       24.71       25.01      7.94 o
  -5   9   1     1670.40     1612.02     30.49 o
  -4   9   1      613.86      600.25     12.95 o
  -3   9   1     1422.99     1538.36     18.73 o
  -2   9   1      710.70      684.70     11.05 o
  -1   9   1      236.29      246.15     11.78 o
   0   9   1      990.02     1022.05     18.61 o
   1   9   1     1268.44     1271.64     15.21 o
   2   9   1      293.16      328.67      7.32 o
   3   9   1     1925.65     1969.53     24.98 o
   4   9   1     1617.66     1482.55     34.87 o
   5   9   1       83.27       93.77     16.15 o
   6   9   1      857.82      763.02     19.84 o
   7   9   1       16.46        8.34      9.09 o
   8   9   1       43.48       35.23     10.94 o
   9   9   1      311.57      349.98     17.34 o
  10   9   1       93.50      100.18     14.28 o
 -10  10   1        0.66        1.88     12.70 o
  -9  10   1      177.37      178.04     14.53 o
  -8  10   1      317.43      363.16     16.18 o
  -7  10   1       11.17       16.78      9.67 o
  -6  10   1     1044.79      979.67     23.31 o
  -5  10   1      526.78      551.30     16.24 o
  -4  10   1     1357.91     1335.13     25.58 o
  -3  10   1     1044.24     1082.19     14.10 o
  -2  10   1      219.71      228.40      5.80 o
  -1  10   1      908.46      897.05     15.42 o
   0  10   1      113.94      123.82      7.77 o
   1  10   1       24.39       33.90      2.67 o
   2  10   1     1141.62     1129.38     15.28 o
   3  10   1      410.16      376.12      8.94 o
   4  10   1      674.81      636.01     15.92 o
   5  10   1      572.70      628.43     17.41 o
   6  10   1        2.76       -0.93      8.24 o
   7  10   1      256.82      247.36     13.41 o
   8  10   1       50.20       71.22     11.69 o
   9  10   1       87.30       94.27     13.38 o
  10  10   1       18.00       18.33     13.56 o
  -9  11   1        8.94       18.22     12.02 o
  -8  11   1      526.39      513.39     19.16 o
  -7  11   1      264.61      309.06     14.42 o
  -6  11   1       85.69       49.68     10.34 o
  -5  11   1     1151.14     1100.49     23.82 o
  -4  11   1     2260.84     2377.37     40.78 o
  -3  11   1      502.12      485.60     11.27 o
  -2  11   1     5249.31     5217.71     65.08 o
  -1  11   1      730.68      764.22     14.34 o
   0  11   1      237.30      267.78     15.05 o
   1  11   1      715.39      673.06      9.37 o
   2  11   1      367.64      394.92     10.80 o
   3  11   1      903.84      950.67     17.77 o
   4  11   1      727.97      686.24     18.96 o
   5  11   1      135.07       99.17     14.75 o
   6  11   1      602.81      685.09     19.81 o
   7  11   1       75.52       50.57     14.51 o
   8  11   1      110.18       87.50     12.67 o
   9  11   1      159.18      165.05     18.98 o
  -9  12   1        0.10      -11.34     12.00 o
  -8  12   1       60.16       71.14     12.56 o
  -7  12   1       25.63       28.06     10.46 o
  -6  12   1       16.66       10.02      9.21 o
  -5  12   1       92.75       82.13      8.90 o
  -4  12   1       18.77       22.60      6.85 o
  -3  12   1        5.30       11.68      5.38 o
  -2  12   1      195.30      215.94     15.61 o
  -1  12   1       91.29       92.89      6.68 o
   0  12   1      524.09      516.26     10.68 o
   1  12   1        9.90       14.54      3.37 o
   2  12   1      630.59      632.44     13.93 o
   3  12   1      107.23      104.28     13.58 o
   4  12   1        3.36        0.85      6.71 o
   5  12   1      374.64      362.27     13.42 o
   6  12   1        0.10       -8.37      8.97 o
   7  12   1        6.60       -0.10     11.83 o
   8  12   1        0.04       19.60     11.82 o
   9  12   1       23.60       37.93     13.36 o
  -8  13   1      331.60      271.48     17.78 o
  -7  13   1      687.32      686.08     21.60 o
  -6  13   1      215.42      231.77     12.72 o
  -5  13   1      900.29      923.67     21.84 o
  -4  13   1      409.75      428.19     15.77 o
  -3  13   1      278.07      295.05     12.39 o
  -2  13   1      744.80      705.66     24.19 o
  -1  13   1      276.49      275.38     10.98 o
   0  13   1      362.58      364.49     10.35 o
   1  13   1     4254.70     4119.20     64.26 o
   2  13   1      349.04      355.78      9.94 o
   3  13   1      566.35      603.32     17.86 o
   4  13   1     1275.25     1154.42     24.09 o
   5  13   1       25.09       26.41      8.62 o
   6  13   1      787.83      840.13     24.44 o
   7  13   1      353.58      354.05     15.94 o
   8  13   1       16.20       21.56     11.80 o
  -7  14   1      431.88      460.24     17.81 o
  -6  14   1     1041.69     1085.72     30.31 o
  -5  14   1       49.15       62.34      9.10 o
  -4  14   1      940.62      877.04     23.83 o
  -3  14   1     1401.93     1326.21     29.44 o
  -2  14   1       26.77       12.95     10.09 o
  -1  14   1     1003.44     1016.49     47.34 o
   0  14   1     2877.76     2785.40     55.53 o
   1  14   1        2.97        7.66     10.63 o
   2  14   1     1684.11     1648.70     43.29 o
   3  14   1      118.24      129.02      7.75 o
   4  14   1      270.42      251.99     10.88 o
   5  14   1      785.49      803.89     26.27 o
   6  14   1      375.86      384.60     16.64 o
   7  14   1      286.74      338.30     16.49 o
  -6  15   1       21.12        9.31     12.51 o
  -5  15   1       40.51       45.43     12.24 o
  -4  15   1       10.81        4.40      9.22 o
  -3  15   1       99.25       85.43      8.53 o
  -2  15   1       12.65        8.92      9.88 o
  -1  15   1        6.28       14.76     23.49 o
   0  15   1       65.07       89.53     19.35 o
   1  15   1      440.05      453.31     37.58 o
   2  15   1      219.93      247.52     32.16 o
   3  15   1       51.47       47.14      8.73 o
   4  15   1       46.88       51.59     10.58 o
   5  15   1      184.25      233.95     17.06 o
   6  15   1       49.49       40.57     13.24 o
  -5  16   1       80.76       90.78     12.44 o
  -4  16   1      127.76      153.25     11.65 o
  -3  16   1     1998.55     1942.54     84.31 o
  -2  16   1       34.29       24.93     29.45 o
  -1  16   1      757.01      748.83     49.75 o
   1  16   1      213.73      180.91     30.90 o
   2  16   1      417.17      360.69     40.23 o
   3  16   1      140.64      147.32     17.50 o
   4  16   1      105.60      133.55     20.54 o
   5  16   1      369.92      407.64     18.38 o
  -3  17   1       35.80       42.16     30.29 o
  -2  17   1     1706.63     1601.67     76.12 o
  -1  17   1      234.43      254.09     36.19 o
   1  17   1     1150.75     1024.00     60.16 o
   2  17   1        4.30       -3.31     28.12 o
   3  17   1      693.08      700.14     38.03 o
 -12   0   2       23.54       21.85     16.79 o
 -11   0   2       34.70       15.60     18.77 o
 -10   0   2      317.56      331.24     18.37 o
  -9   0   2      829.83      823.44     26.32 o
  -8   0   2      241.10      201.53     27.88 o
  -7   0   2     5019.52     5339.12     99.34 o
  -6   0   2     8050.04     7808.25    139.90 o
  -5   0   2     6618.71     6253.20    143.63 o
  -4   0   2     7276.54     7720.96    135.94 o
  -3   0   2     1723.78     1847.34     27.05 o
  -2   0   2    35380.11    37265.68    453.18 o
  -1   0   2     2823.01     3045.68     46.55 o
   0   0   2       21.98        6.27      1.30 o
   1   0   2    30135.22    31533.27    418.13 o
   2   0   2      791.56      766.06     22.10 o
   3   0   2     4573.92     4781.73     65.86 o
   4   0   2     8386.48     7521.51    229.03 o
   5   0   2     5654.15     5739.94    127.03 o
   6   0   2      580.07      484.46     16.99 o
   7   0   2     6207.32     5890.36    108.87 o
   8   0   2      702.81      694.20     23.14 o
   9   0   2      515.22      569.70     22.56 o
  10   0   2      851.15      837.00     28.09 o
  11   0   2      272.76      273.32     19.42 o
  12   0   2       43.42       73.08     16.44 o
 -12   1   2        3.85       17.04     11.17 o
 -11   1   2       46.67       47.92     10.39 o
 -10   1   2       83.32       82.77     11.09 o
  -9   1   2       63.14       87.76      8.71 o
  -8   1   2       36.57       49.66      7.26 o
  -7   1   2        3.35       10.97      5.72 o
  -6   1   2     1269.95     1253.65     29.68 o
  -5   1   2       24.89       26.71      4.30 o
  -4   1   2      946.29      980.08     15.34 o
  -3   1   2     8991.36     9528.61     95.50 o
  -2   1   2    10976.71    11538.67    103.63 o
  -1   1   2    10701.45    11345.86    119.11 o
   0   1   2     3272.48     3390.92     33.05 o
   1   1   2     6853.80     7367.39     63.49 o
   2   1   2        9.02        7.90      1.44 o
   3   1   2     3281.46     3370.33     48.57 o
   4   1   2       84.93       72.20      4.37 o
   5   1   2     8073.47     8099.51    101.68 o
   6   1   2     3723.43     3654.51     49.34 o
   7   1   2       98.17      113.51      8.19 o
   8   1   2     1591.55     1599.09     30.35 o
   9   1   2     1147.57     1137.68     22.28 o
  10   1   2     1135.50     1046.18     22.35 o
  11   1   2      200.67      204.81     13.48 o
  12   1   2       76.80       81.41     13.02 o
 -12   2   2      414.24      441.96     18.75 o
 -11   2   2      187.38      221.36     12.86 o
 -10   2   2       71.30       74.68      9.86 o
  -9   2   2      855.06      860.92     27.64 o
  -8   2   2      268.64      292.26     10.73 o
  -7   2   2     1209.11     1253.17     21.57 o
  -6   2   2      309.43      190.86     14.14 o
  -5   2   2        2.50        0.53      3.92 o
  -4   2   2      256.57      214.67      7.22 o
  -3   2   2     2255.13     2195.91     22.34 o
  -2   2   2    24476.05    26288.45    261.92 o
  -1   2   2    15102.57    16532.30    164.00 o
   0   2   2    13347.41    13890.37    106.49 o
   1   2   2     1818.96     1966.69     17.54 o
   2   2   2     4423.88     4617.76     46.83 o
   3   2   2        5.56        4.86      2.31 o
   4   2   2       33.05       59.68      3.83 o
   5   2   2      159.51      152.60      6.86 o
   6   2   2      119.28      125.47      6.68 o
   7   2   2       82.26       79.15      7.79 o
   8   2   2        4.32       -0.37      6.67 o
   9   2   2       12.89       21.44      7.96 o
  10   2   2      164.08      150.57     11.71 o
  11   2   2      180.25      160.31     13.20 o
  12   2   2      119.61      120.43     16.35 o
 -12   3   2       30.63       25.16     23.65 o
 -11   3   2      708.06      757.97     22.59 o
 -10   3   2      981.18      993.19     21.80 o
  -9   3   2      115.40      109.20      9.27 o
  -8   3   2     1952.96     1890.74     29.99 o
  -7   3   2      574.44      524.38     13.47 o
  -6   3   2     1811.73     1811.43     27.19 o
  -5   3   2     2745.91     2613.65     35.74 o
  -4   3   2     5446.05     5289.13     69.96 o
  -3   3   2      135.23       83.57      2.91 o
  -2   3   2    54694.30    57509.97    540.62 o
  -1   3   2      404.52      467.56      5.56 o
   0   3   2    10054.09    10540.80     94.76 o
   1   3   2      118.29       97.49      1.90 o
   2   3   2       92.86       80.95      2.25 o
   3   3   2     4192.64     4113.71     46.97 o
   4   3   2     3199.71     3640.43     43.75 o
   5   3   2     1662.16     1584.07     23.62 o
   6   3   2      355.89      337.21     11.49 o
   7   3   2      339.27      316.13     11.02 o
   8   3   2      630.45      637.42     21.99 o
   9   3   2      332.07      323.97     15.25 o
  10   3   2        4.24        2.09      9.09 o
  11   3   2       29.11       17.05     11.24 o
  12   3   2       22.89       18.94     14.07 o
 -12   4   2       39.33       19.32     15.81 o
 -11   4   2       18.36       -5.59     13.82 o
 -10   4   2       21.42       38.23     14.27 o
  -9   4   2      986.98      994.70     20.79 o
  -8   4   2       19.28       15.68      6.97 o
  -7   4   2     2269.60     2064.89     31.27 o
  -6   4   2     2162.94     2015.41     29.62 o
  -5   4   2       40.24       54.55      4.91 o
  -4   4   2       36.23       18.83      2.98 o
  -3   4   2     1950.40     2041.30     23.35 o
  -2   4   2      220.98      251.66      4.58 o
  -1   4   2      228.37      276.47      4.34 o
   0   4   2      797.21      833.45      8.63 o
   1   4   2      585.26      640.09      6.40 o
   2   4   2      724.22      791.23      9.96 o
   3   4   2     2108.92     2301.49     27.92 o
   4   4   2      249.43      257.61      6.17 o
   5   4   2       49.44       44.31      5.16 o
   6   4   2      100.64       77.97      6.65 o
   7   4   2       59.53       60.99      6.75 o
   8   4   2      188.15      175.38     10.12 o
   9   4   2       16.90       17.41      8.04 o
  10   4   2       88.29       71.28     10.88 o
  11   4   2       21.80       28.93     12.87 o
 -12   5   2        5.89       27.11     16.48 o
 -11   5   2       40.38       40.47     15.40 o
 -10   5   2        4.45        6.41     13.06 o
  -9   5   2      492.05      463.31     27.74 o
  -8   5   2     1352.88     1388.99     30.09 o
  -7   5   2      292.52      250.84     10.32 o
  -6   5   2      968.49      918.92     29.44 o
  -5   5   2     4008.59     4279.81     70.36 o
  -4   5   2      541.93      633.98      9.86 o
  -3   5   2     2155.73     1942.93     21.14 o
  -2   5   2      727.62      840.73      9.61 o
  -1   5   2      388.59      422.03      8.48 o
   0   5   2     1696.57     1523.18     14.43 o
   1   5   2      466.27      520.43      6.73 o
   2   5   2      923.76      973.67     10.19 o
   3   5   2     3420.30     3321.04     34.92 o
   4   5   2      189.20      216.78      5.35 o
   5   5   2     1359.18     1365.33     21.95 o
   6   5   2     2283.78     2176.53     31.63 o
   7   5   2     1013.00     1027.62     19.24 o
   8   5   2       82.84       88.28      8.19 o
   9   5   2      301.06      257.00     12.51 o
  10   5   2       66.25       64.38     10.79 o
  11   5   2      544.30      546.59     21.83 o
 -11   6   2       11.49        1.12     14.47 o
 -10   6   2      611.59      651.53     25.77 o
  -9   6   2      444.83      474.79     32.42 o
  -8   6   2       26.12       17.53      8.69 o
  -7   6   2      379.87      390.65     15.74 o
  -6   6   2       94.23      107.42      9.66 o
  -5   6   2      691.33      699.23     14.54 o
  -4   6   2    14726.96    15483.48    154.35 o
  -3   6   2     1334.46     1307.75     24.81 o
  -2   6   2      672.41      616.65      8.27 o
  -1   6   2     6320.57     6256.43     77.04 o
   0   6   2      136.60      142.62      3.35 o
   1   6   2     3141.50     2957.76     28.80 o
   2   6   2    14425.08    14955.71    157.33 o
   3   6   2        4.81       42.52      3.06 o
   4   6   2     1853.09     1668.59     27.10 o
   5   6   2     3619.24     3539.93     46.88 o
   6   6   2     1391.84     1312.38     21.58 o
   7   6   2     6080.83     5969.36     77.96 o
   8   6   2      243.49      247.41     11.70 o
   9   6   2     2087.08     2018.39     36.10 o
  10   6   2      775.49      834.83     25.46 o
  11   6   2      175.54      193.07     16.38 o
 -11   7   2       36.43       26.32     16.78 o
 -10   7   2      103.54      116.19     15.33 o
  -9   7   2      356.94      365.90     27.52 o
  -8   7   2     1289.11     1305.33     33.93 o
  -7   7   2        1.55       -2.55      7.36 o
  -6   7   2     1257.83     1340.07     21.77 o
  -5   7   2      649.40      632.35     14.67 o
  -4   7   2      105.83      129.81      4.78 o
  -3   7   2      505.00      564.55     10.35 o
  -2   7   2     1217.35      997.37     13.21 o
  -1   7   2     3424.54     3519.32     40.90 o
   0   7   2      888.06      894.49     11.66 o
   1   7   2       88.76      149.45      4.35 o
   2   7   2      164.19      134.47      3.22 o
   3   7   2     2248.10     2411.44     30.10 o
   4   7   2       98.41      130.12      4.56 o
   5   7   2     1055.67      949.98     13.51 o
   6   7   2      198.78      208.71     10.67 o
   7   7   2      439.64      428.81     12.34 o
   8   7   2      104.07      101.03     11.38 o
   9   7   2      115.65      121.54     12.65 o
  10   7   2       56.51       93.78     15.52 o
  11   7   2       98.35      142.89     23.66 o
 -11   8   2        3.79       -0.60     15.94 o
 -10   8   2       57.08       17.13     14.27 o
  -9   8   2       10.22       15.65     10.75 o
  -8   8   2        0.28        6.90      9.57 o
  -7   8   2      459.97      440.27     15.80 o
  -6   8   2     2325.04     2273.74     36.06 o
  -5   8   2       67.91       82.00      6.15 o
  -4   8   2      622.18      654.74     13.46 o
  -3   8   2       62.15       37.33      3.32 o
  -2   8   2     4385.12     4415.40     47.76 o
  -1   8   2     1123.03     1061.34     19.51 o
   0   8   2     1180.38     1136.78     14.52 o
   1   8   2     1158.25     1206.43     14.56 o
   2   8   2       31.60       47.01      3.26 o
   3   8   2      101.66      116.00      4.27 o
   4   8   2     2043.28     2132.95     50.45 o
   5   8   2      544.65      557.04     11.35 o
   6   8   2        2.99       -4.02      5.58 o
   7   8   2      879.40      772.07     18.68 o
   8   8   2       98.16      108.12     10.56 o
   9   8   2        8.71        0.93     10.80 o
  10   8   2      150.43      146.03     16.29 o
 -10   9   2      132.57      171.04     18.72 o
  -9   9   2      314.77      346.62     18.05 o
  -8   9   2     1528.85     1543.81     33.63 o
  -7   9   2      161.29      178.35     11.90 o
  -6   9   2     1253.32     1241.52     26.51 o
  -5   9   2     1670.34     1488.46     33.84 o
  -4   9   2       62.53       69.52      4.76 o
  -3   9   2     4326.23     4464.21     52.51 o
  -2   9   2     3244.90     3132.38     37.04 o
  -1   9   2     1649.79     1527.62     26.62 o
   0   9   2     4947.97     5154.61     70.77 o
   1   9   2      529.79      482.17      7.46 o
   2   9   2     2122.54     2060.22     28.33 o
   3   9   2     4142.77     4158.58     49.85 o
   4   9   2      219.07      190.67      6.12 o
   5   9   2     2780.11     2696.83     46.19 o
   6   9   2     2978.91     2897.69     50.44 o
   7   9   2       35.56       44.74     12.67 o
   8   9   2     1163.48     1158.99     28.05 o
   9   9   2      504.38      494.28     19.65 o
  10   9   2       42.52       58.35     13.89 o
 -10  10   2        1.32       -7.70     12.72 o
  -9  10   2       18.05       25.37     12.25 o
  -8  10   2       20.78       25.56     13.69 o
  -7  10   2      563.22      557.05     21.17 o
  -6  10   2      299.16      323.67     14.30 o
  -5  10   2      639.79      640.50     17.18 o
  -4  10   2      205.92      178.24      8.30 o
  -3  10   2        9.60        3.78      3.03 o
  -2  10   2     1377.31     1300.30     18.82 o
  -1  10   2     3028.88     2945.57     47.75 o
   0  10   2     1436.30     1482.19     26.21 o
   1  10   2     2211.88     2229.82     25.48 o
   2  10   2      494.66      461.55      8.44 o
   3  10   2      941.77      929.88     14.11 o
   4  10   2      827.34      787.86     18.14 o
   5  10   2     1012.50      966.50     27.78 o
   6  10   2      707.30      703.19     19.57 o
   7  10   2     1964.32     1927.55     38.24 o
   8  10   2       59.27       53.21     11.69 o
   9  10   2      234.51      272.11     16.20 o
  10  10   2      442.87      455.35     31.93 o
  -9  11   2       34.62       41.31     12.91 o
  -8  11   2      110.36      109.54     12.89 o
  -7  11   2        0.17       -7.68      9.22 o
  -6  11   2        6.56       -5.16      8.34 o
  -5  11   2      270.64      286.75     11.69 o
  -4  11   2      125.33      136.81     11.07 o
  -3  11   2       77.76      105.79     13.45 o
  -2  11   2       83.71       80.08      5.48 o
  -1  11   2     1834.64     1913.76     59.43 o
   0  11   2      102.45      112.02      6.33 o
   1  11   2     2155.51     2211.00     25.47 o
   2  11   2       35.22       39.68      4.07 o
   3  11   2      897.69      902.39     22.98 o
   4  11   2      197.99      159.86     10.78 o
   5  11   2       24.83       25.41      8.00 o
   6  11   2      212.84      193.68     11.66 o
   7  11   2       40.58       50.54     11.17 o
   8  11   2      146.19      167.37     15.29 o
   9  11   2        1.39       -2.09     11.87 o
  -9  12   2      759.74      816.14     26.03 o
  -8  12   2        5.80       -4.45     11.45 o
  -7  12   2      728.01      706.39     21.60 o
  -6  12   2     1888.01     1913.21     41.53 o
  -5  12   2       19.20        8.55      8.75 o
  -4  12   2     2201.11     2020.23     35.58 o
  -3  12   2     1255.05     1264.09     27.89 o
  -2  12   2       66.90       75.63     19.53 o
  -1  12   2      987.23      976.74     22.21 o
   0  12   2      151.86      180.68     14.23 o
   1  12   2     3380.98     3388.95     47.60 o
   2  12   2      406.32      393.34     13.74 o
   3  12   2      604.06      603.29     25.12 o
   4  12   2      608.35      611.86     19.71 o
   5  12   2        9.96       11.32      8.21 o
   6  12   2       21.92       29.41      9.57 o
   7  12   2      251.93      283.58     14.90 o
   8  12   2        4.98        6.79     12.47 o
   9  12   2       34.78       65.20     18.85 o
  -8  13   2      176.46      178.50     14.63 o
  -7  13   2      369.78      373.85     16.11 o
  -6  13   2       36.24       53.05      9.88 o
  -5  13   2      501.55      527.51     21.28 o
  -4  13   2      452.84      485.99     31.62 o
  -3  13   2        8.05        1.69      7.00 o
  -2  13   2     1324.95     1260.25     35.57 o
  -1  13   2      369.69      401.39     13.33 o
   0  13   2      370.17      391.38     11.76 o
   1  13   2      409.51      390.50      8.96 o
   2  13   2       64.01       57.73      5.74 o
   3  13   2      434.70      399.65     14.76 o
   4  13   2       16.29       22.79      7.67 o
   5  13   2      505.07      468.01     18.02 o
   6  13   2        4.38        8.82     10.54 o
   7  13   2      668.25      719.12     22.52 o
   8  13   2       35.15       39.63     12.48 o
  -7  14   2      116.10      113.63     15.23 o
  -6  14   2      261.37      224.47     16.08 o
  -5  14   2      380.35      417.89     18.63 o
  -4  14   2      405.13      416.95     17.93 o
  -3  14   2      516.73      489.20     15.57 o
  -2  14   2      390.97      446.67     19.82 o
  -1  14   2      238.85      228.68     18.16 o
   0  14   2      500.21      543.72     22.68 o
   1  14   2      251.08      253.73     13.11 o
   2  14   2      382.25      373.19     13.00 o
   3  14   2       14.69       26.40      8.07 o
   4  14   2      670.89      661.80     17.87 o
   5  14   2       46.90       50.40      9.51 o
   6  14   2       12.17       -0.81      9.87 o
   7  14   2      215.09      250.71     15.04 o
  -6  15   2      393.46      370.89     23.29 o
  -5  15   2      684.28      708.37     25.16 o
  -4  15   2      376.81      364.16     15.40 o
  -3  15   2     1880.33     1927.29     52.09 o
  -2  15   2      141.26      121.49     12.64 o
  -1  15   2      458.59      437.23     36.38 o
   0  15   2     1800.59     1891.49     56.69 o
   1  15   2       17.68       46.79     24.45 o
   2  15   2      303.51      298.95     33.73 o
   3  15   2     1401.59     1465.12     42.20 o
   4  15   2       41.19       14.71     10.15 o
   5  15   2     1639.93     1619.26     38.65 o
   6  15   2     1028.53     1126.22     27.39 o
  -5  16   2      174.90      198.56     13.85 o
  -4  16   2     1255.94     1368.92     31.76 o
  -3  16   2      108.26       97.08     29.09 o
  -2  16   2      272.48      254.03     36.19 o
  -1  16   2      260.54      240.48     32.52 o
   1  16   2     1372.18     1459.84     71.49 o
   2  16   2       89.79      133.28     32.70 o
   3  16   2      260.86      296.66     17.25 o
   4  16   2      470.99      458.31     24.89 o
   5  16   2      256.72      282.27     16.51 o
  -3  17   2       13.40       14.27     28.49 o
  -2  17   2        9.00       20.42     28.55 o
  -1  17   2        7.85      -13.91     27.10 o
   1  17   2       15.27       48.78     31.62 o
   2  17   2        6.38       18.07     28.85 o
   3  17   2       27.15       31.45     12.69 o
 -12   1   3      154.80      193.34     14.86 o
 -11   1   3       51.14       54.93     10.74 o
 -10   1   3       25.96       23.15      9.10 o
  -9   1   3      691.45      688.82     33.83 o
  -8   1   3      466.23      492.80     13.76 o
  -7   1   3     1010.42     1006.38     18.67 o
  -6   1   3      815.15      718.27     14.33 o
  -5   1   3      432.07      420.28      9.92 o
  -4   1   3      329.87      314.35      7.13 o
  -3   1   3    16098.32    16833.64    167.19 o
  -2   1   3    10910.26    11739.28    123.54 o
  -1   1   3    11189.00    11518.72    108.30 o
   0   1   3      201.55      236.40      3.18 o
   1   1   3     3926.58     4157.32     37.97 o
   2   1   3    20513.98    20845.17    218.84 o
   3   1   3     1503.96     1523.44     24.55 o
   4   1   3     4735.32     4921.09     62.56 o
   5   1   3     6532.31     6295.48     80.05 o
   6   1   3      339.34      296.85      9.28 o
   7   1   3     1383.22     1358.32     23.25 o
   8   1   3     3320.03     3336.20     47.57 o
   9   1   3       15.65       27.93      8.84 o
  10   1   3      419.84      450.91     15.05 o
  11   1   3      370.20      393.76     15.46 o
  12   1   3        1.85       -2.52     12.28 o
 -12   2   3        7.65       28.18     13.40 o
 -11   2   3       69.14       68.52     11.91 o
 -10   2   3      356.60      435.43     19.20 o
  -9   2   3       37.53       37.96      8.17 o
  -8   2   3       16.16       15.07      6.77 o
  -7   2   3      497.97      474.53     12.66 o
  -6   2   3      780.93      796.34     15.25 o
  -5   2   3     3990.07     3636.80     54.56 o
  -4   2   3     4548.59     4584.99     63.75 o
  -3   2   3    12107.97    13361.02    189.32 o
  -2   2   3       80.01      104.53      2.81 o
  -1   2   3     4476.52     4629.05     44.09 o
   0   2   3     6069.55     6425.20     47.93 o
   1   2   3    10286.19    10888.09     89.80 o
   2   2   3      938.54     1008.45     10.50 o
   3   2   3    14282.89    14617.33    267.72 o
   4   2   3     7032.09     6684.22     91.94 o
   5   2   3      912.98      928.01     19.64 o
   6   2   3     4326.14     4350.30     58.75 o
   7   2   3     2594.49     2446.13     35.94 o
   8   2   3      213.08      179.87     14.55 o
   9   2   3     4793.20     4726.44     65.16 o
  10   2   3       33.04       26.10      9.08 o
  11   2   3        2.58      -10.42     10.42 o
  12   2   3      376.60      410.23     18.21 o
 -12   3   3       31.65       26.39     22.98 o
 -11   3   3      117.62      139.22     15.07 o
 -10   3   3        0.77       -3.67      9.62 o
  -9   3   3       35.86       23.09      8.83 o
  -8   3   3        2.75        9.19      6.87 o
  -7   3   3       96.92      106.15      9.11 o
  -6   3   3       85.82       86.13      6.71 o
  -5   3   3      212.12      223.32      7.78 o
  -4   3   3        2.17        3.96      3.23 o
  -3   3   3      250.67      245.93      5.28 o
  -2   3   3     3765.43     3890.50     49.74 o
  -1   3   3        7.15        2.51      1.29 o
   0   3   3       71.63       64.69      1.96 o
   1   3   3     3793.38     3855.01     33.80 o
   2   3   3     1653.42     1673.58     15.70 o
   3   3   3        2.82        0.25      2.47 o
   4   3   3      770.58      704.74     15.82 o
   5   3   3      594.35      572.85     12.73 o
   6   3   3       54.75       59.35      5.90 o
   7   3   3        0.26       -2.57      5.72 o
   8   3   3     1112.15     1078.23     20.94 o
   9   3   3       39.95       36.39      8.55 o
  10   3   3       54.88       62.88     10.85 o
  11   3   3      348.40      338.55     16.05 o
  12   3   3        1.63      -13.39     13.39 o
 -12   4   3      192.46      225.45     25.00 o
 -11   4   3       86.85      104.84     16.39 o
 -10   4   3     1454.69     1579.98     44.48 o
  -9   4   3      302.07      291.30     13.02 o
  -8   4   3     1299.59     1203.85     24.25 o
  -7   4   3     4004.93     3995.03     59.35 o
  -6   4   3     2940.70     2955.20     57.86 o
  -5   4   3     3359.86     3274.73     43.48 o
  -4   4   3      323.41      313.68      7.71 o
  -3   4   3       35.33       54.51      3.21 o
  -2   4   3    13938.31    14566.70    144.30 o
  -1   4   3     5273.53     5583.36     55.95 o
   0   4   3      661.79      591.67      6.41 o
   1   4   3    13609.79    14047.69    125.82 o
   2   4   3      116.75      145.45      4.10 o
   3   4   3     4794.94     5424.02     58.89 o
   4   4   3     2039.56     1814.91     25.57 o
   5   4   3       84.30       82.44      5.48 o
   6   4   3      104.67      127.32      8.13 o
   7   4   3      822.62      783.22     16.50 o
   8   4   3       35.42       29.07      7.45 o
   9   4   3       40.68       72.76      8.87 o
  10   4   3        6.86        4.21      9.86 o
  11   4   3      228.57      243.69     17.03 o
 -12   5   3      178.95      221.45     36.98 o
 -11   5   3      993.56     1072.88     34.83 o
 -10   5   3       15.29        5.42     12.91 o
  -9   5   3     1189.22     1229.72     29.02 o
  -8   5   3     1967.45     1920.71     33.52 o
  -7   5   3      143.01      120.38      8.56 o
  -6   5   3     3366.05     3291.46     48.97 o
  -5   5   3     1218.37     1107.54     17.91 o
  -4   5   3      160.20      161.74      4.67 o
  -3   5   3     7245.49     7292.58     73.44 o
  -2   5   3     3914.07     4354.14     50.11 o
  -1   5   3     2054.70     2173.90     22.59 o
   0   5   3     9127.27    10018.76     90.00 o
   1   5   3      285.40      322.24      4.12 o
   2   5   3     8371.97     8785.14     98.69 o
   3   5   3      570.03      451.67      8.07 o
   4   5   3     2063.72     2268.08     31.51 o
   5   5   3     2681.18     2594.45     35.76 o
   6   5   3      501.23      506.01     12.74 o
   7   5   3      164.08      185.90     10.72 o
   8   5   3      181.04      209.28     10.17 o
   9   5   3       92.12       91.78     11.80 o
  10   5   3       98.29       90.02     11.27 o
  11   5   3       57.57       60.15     14.29 o
 -11   6   3        0.75       24.82     15.40 o
 -10   6   3      478.00      387.54     20.53 o
  -9   6   3      129.99      147.51     18.07 o
  -8   6   3       56.41       55.74      9.63 o
  -7   6   3      817.95      776.94     21.16 o
  -6   6   3     1294.67     1290.11     25.37 o
  -5   6   3        7.32        4.01      4.13 o
  -4   6   3      184.08      216.76      6.43 o
  -3   6   3       79.16       93.32      3.41 o
  -2   6   3       72.12       89.13      5.75 o
  -1   6   3     1558.80     1679.46     17.75 o
   0   6   3     6861.17     7668.00     76.64 o
   1   6   3      393.51      556.14      6.42 o
   2   6   3        0.50       16.81      2.12 o
   3   6   3       22.49       23.49      2.69 o
   4   6   3       96.17      118.95      4.45 o
   5   6   3       46.71       22.80      4.96 o
   6   6   3      409.64      395.15     13.49 o
   7   6   3        0.01       -1.53      7.04 o
   8   6   3       68.45       36.13      8.66 o
   9   6   3       26.42       49.24     11.22 o
  10   6   3       44.80       51.85     13.52 o
  11   6   3        5.48       12.71     15.44 o
 -11   7   3        3.36       -8.14     15.43 o
 -10   7   3        1.96       13.27     13.10 o
  -9   7   3       62.59       77.62     13.63 o
  -8   7   3      139.09      162.31     15.87 o
  -7   7   3      470.92      474.77     17.52 o
  -6   7   3     1356.94     1364.70     22.10 o
  -5   7   3      106.08       97.38      4.96 o
  -4   7   3     3185.11     3072.84     46.35 o
  -3   7   3     1956.06     1849.67     20.26 o
  -2   7   3        0.37        4.35      2.35 o
  -1   7   3     5203.16     5264.22     60.37 o
   0   7   3     1521.93     1502.47     15.35 o
   1   7   3     2643.56     2803.20     27.57 o
   2   7   3     4739.39     4759.29     55.19 o
   3   7   3     2720.89     2688.15     39.01 o
   4   7   3      560.48      493.50      8.61 o
   5   7   3     3070.93     3002.59     36.68 o
   6   7   3       17.85       17.58      5.79 o
   7   7   3     1591.91     1599.27     35.27 o
   8   7   3      800.25      849.16     31.56 o
   9   7   3       62.84       60.46     11.80 o
  10   7   3      725.11      735.93     28.43 o
  11   7   3      383.67      420.17     26.38 o
 -11   8   3        8.53        0.91     15.77 o
 -10   8   3       68.19       55.65     15.11 o
  -9   8   3       21.03       19.04     11.24 o
  -8   8   3       18.05       23.39     12.03 o
  -7   8   3     1233.27     1107.79     26.65 o
  -6   8   3      765.94      785.09     17.18 o
  -5   8   3     3979.72     3988.45     57.75 o
  -4   8   3     2163.20     2105.95     24.46 o
  -3   8   3      990.70      918.80     12.27 o
  -2   8   3     4227.94     4168.24     57.43 o
  -1   8   3       15.78       22.87      1.87 o
   0   8   3     3918.49     3835.16     41.70 o
   1   8   3     6470.29     6511.38     69.64 o
   2   8   3       15.36       21.56      2.61 o
   3   8   3     3034.98     2739.50     41.73 o
   4   8   3     3783.38     3938.42     41.88 o
   5   8   3      556.45      556.27     13.67 o
   6   8   3     2979.67     2938.45     41.13 o
   7   8   3     1173.88     1169.91     24.11 o
   8   8   3       77.40       91.79     11.46 o
   9   8   3     1166.46     1101.88     28.83 o
  10   8   3       36.85       43.36     13.45 o
 -10   9   3       17.48       -4.07     12.28 o
  -9   9   3       79.18       71.66     12.32 o
  -8   9   3       69.98       65.30     17.53 o
  -7   9   3        0.06       -2.21      8.87 o
  -6   9   3      179.00      177.46     10.62 o
  -5   9   3        0.49       -2.19      5.75 o
  -4   9   3        2.66       -3.96      3.96 o
  -3   9   3     1723.34     1685.71     24.23 o
  -2   9   3      358.72      352.27      7.16 o
  -1   9   3      211.16      225.87      4.82 o
   0   9   3      515.62      593.25     10.77 o
   1   9   3      285.88      275.87      7.06 o
   2   9   3     1158.51     1123.21     17.13 o
   3   9   3        7.34        5.38      3.70 o
   4   9   3      361.75      339.50     16.91 o
   5   9   3      118.96       84.09      9.85 o
   6   9   3       50.11       41.12      8.74 o
   7   9   3      246.55      265.23     13.45 o
   8   9   3      296.02      294.27     15.07 o
   9   9   3        1.40        3.89     11.82 o
  10   9   3      149.26      124.29     15.19 o
 -10  10   3      611.18      679.84     36.60 o
  -9  10   3       38.41       40.57     12.86 o
  -8  10   3      197.78      193.96     13.85 o
  -7  10   3      848.11      862.40     25.95 o
  -6  10   3        0.39       -8.07      8.07 o
  -5  10   3     1148.32     1173.87     25.72 o
  -4  10   3     1968.86     1942.21     30.11 o
  -3  10   3      261.15      269.73      9.95 o
  -2  10   3      125.29      145.03      7.81 o
  -1  10   3     6286.50     6347.89    112.24 o
   0  10   3      192.42      191.61      4.42 o
   1  10   3     1436.84     1514.54     19.69 o
   2  10   3      649.26      692.69     11.07 o
   3  10   3      221.25      204.55      7.55 o
   4  10   3     1092.50     1087.21     26.56 o
   5  10   3      845.59      741.89     34.90 o
   6  10   3      341.11      312.97     13.36 o
   7  10   3       86.61       96.55     11.45 o
   8  10   3        4.23       -1.31     10.59 o
   9  10   3       57.29       66.76     13.46 o
  10  10   3       82.96       59.18     20.82 o
  -9  11   3      325.43      360.14     17.70 o
  -8  11   3     1163.11     1170.42     29.13 o
  -7  11   3        1.48       -9.22      9.22 o
  -6  11   3     1593.80     1551.70     31.47 o
  -5  11   3     1561.03     1469.61     35.70 o
  -4  11   3       46.54       47.12      8.59 o
  -3  11   3     1716.96     1620.61     33.59 o
  -2  11   3      468.43      521.79      9.48 o
  -1  11   3      882.87      892.93     30.34 o
   0  11   3     3576.58     3561.18     50.57 o
   1  11   3      601.77      586.74     20.63 o
   2  11   3      158.30      174.82      7.51 o
   3  11   3     2096.76     2052.21     37.01 o
   4  11   3      385.77      334.27     15.83 o
   5  11   3     1174.82     1079.20     23.96 o
   6  11   3      249.03      261.37     13.15 o
   7  11   3       56.73       66.50     11.08 o
   8  11   3       76.45       53.17     12.11 o
   9  11   3        3.45       15.98     12.56 o
  -9  12   3       78.05       75.69     15.29 o
  -8  12   3       31.77       20.78     11.43 o
  -7  12   3      442.89      486.40     27.22 o
  -6  12   3       62.12       70.12     10.07 o
  -5  12   3      120.55      114.10     21.97 o
  -4  12   3     1003.61      978.01     24.84 o
  -3  12   3      223.97      222.97     10.34 o
  -2  12   3     1026.39      950.03     32.66 o
  -1  12   3      895.90      888.75     21.18 o
   0  12   3     1021.26     1012.59     32.77 o
   1  12   3      143.12      165.71      6.98 o
   2  12   3      251.52      241.54     10.67 o
   3  12   3       21.71       18.58      7.80 o
   4  12   3        4.86        4.27      8.49 o
   5  12   3       39.71       21.08     12.47 o
   6  12   3      401.53      413.09     18.14 o
   7  12   3       22.23       15.48     10.57 o
   8  12   3       41.60       52.74     21.11 o
  -8  13   3       63.32       63.02     15.71 o
  -7  13   3       16.48       17.04     13.51 o
  -6  13   3      300.24      320.33     16.87 o
  -5  13   3       26.52       23.42     10.22 o
  -4  13   3      639.73      648.78     20.10 o
  -3  13   3      982.79      908.08     18.02 o
  -2  13   3       68.22       58.65     10.88 o
  -1  13   3     2391.21     2294.17     56.71 o
   0  13   3      153.62      146.34     11.21 o
   1  13   3      638.44      645.50     17.39 o
   2  13   3     1141.72     1115.54     44.39 o
   3  13   3      467.73      445.20     21.05 o
   4  13   3      568.64      506.80     18.13 o
   5  13   3     1912.96     1840.19     35.57 o
   6  13   3      386.52      355.10     15.10 o
   7  13   3      378.06      417.98     17.33 o
   8  13   3      223.05      210.85     15.25 o
  -7  14   3       95.82       81.38     14.81 o
  -6  14   3       53.14       36.59     15.08 o
  -5  14   3      271.04      292.06     21.64 o
  -4  14   3      380.97      401.75     15.78 o
  -3  14   3       35.40       25.29     12.56 o
  -2  14   3     1493.96     1540.14     42.30 o
  -1  14   3      647.01      588.58     35.83 o
   0  14   3      479.93      459.87     16.82 o
   1  14   3     1626.61     1606.46     42.32 o
   2  14   3      162.88      147.18      9.01 o
   3  14   3     1049.01     1006.65     38.48 o
   4  14   3      443.28      469.49     24.38 o
   5  14   3        2.04       -4.27      9.00 o
   6  14   3      425.25      469.24     22.73 o
   7  14   3      634.33      618.25     21.81 o
  -6  15   3       13.18       18.28     13.28 o
  -5  15   3        5.76        4.93     10.63 o
  -4  15   3        9.70       -3.29     10.60 o
  -3  15   3      104.00       87.25     27.13 o
  -2  15   3       22.65       12.52     11.36 o
  -1  15   3       22.61       12.61     18.97 o
   0  15   3       57.20       89.31     18.61 o
   1  15   3       34.54       14.09     24.15 o
   2  15   3        3.51       31.14     24.03 o
   3  15   3        0.91      -11.66     11.66 o
   4  15   3        2.32        8.80     27.34 o
   5  15   3        1.41        2.45      9.61 o
   6  15   3        1.55        5.43     13.12 o
  -5  16   3      263.83      283.63     15.14 o
  -4  16   3       14.82        1.83     12.97 o
  -3  16   3      142.60      147.70     18.67 o
  -2  16   3      696.85      735.10     52.70 o
  -1  16   3       50.50       32.70     26.14 o
   1  16   3     1077.63     1083.20     59.02 o
   2  16   3       12.82      -11.26     24.99 o
   3  16   3      874.68      814.36     56.01 o
   4  16   3      385.45      427.04     22.56 o
  -3  17   3      228.04      230.18     35.89 o
  -2  17   3        6.81       -9.09     27.22 o
  -1  17   3      712.18      745.64     52.09 o
   1  17   3      248.23      212.83     37.88 o
   2  17   3     1214.28     1164.44     64.68 o
   3  17   3      329.55      448.97     43.12 o
 -12   0   4      120.61      130.30     25.60 o
 -11   0   4       18.25       38.12     18.41 o
 -10   0   4        6.61       47.14     16.80 o
  -9   0   4       54.32       55.41     12.40 o
  -8   0   4     3112.17     2951.16     60.68 o
  -7   0   4       29.78       20.20      8.54 o
  -6   0   4      353.45      414.07     17.85 o
  -5   0   4     2232.50     2212.09    115.06 o
  -4   0   4     4665.49     5078.94    111.30 o
  -3   0   4    17152.70    17663.43    394.06 o
  -2   0   4    22460.60    23292.05    398.77 o
  -1   0   4      177.14      347.41      6.17 o
   0   0   4       71.55       78.17      3.01 o
   1   0   4     4088.20     4112.51     51.20 o
   2   0   4       95.24       58.29      3.78 o
   3   0   4    13388.91    13242.19    280.91 o
   4   0   4      523.22      527.71     24.85 o
   5   0   4     8968.98     8664.01    223.13 o
   6   0   4     5672.48     5531.13    108.28 o
   7   0   4      208.30      207.74     12.84 o
   8   0   4     2016.73     1936.60     44.23 o
   9   0   4       18.81       13.78     11.23 o
  10   0   4      112.46       64.42     18.62 o
  11   0   4     1515.18     1482.59     41.15 o
  12   0   4      306.82      278.73     21.43 o
 -12   1   4       86.58       81.59     14.71 o
 -11   1   4       79.69       55.79     14.07 o
 -10   1   4        4.26       -2.65      9.43 o
  -9   1   4      840.88      841.97     22.58 o
  -8   1   4        6.88       25.06      7.69 o
  -7   1   4      592.52      598.73     19.35 o
  -6   1   4       34.87       27.35      5.84 o
  -5   1   4        5.54        3.05      4.38 o
  -4   1   4      313.11      304.58      9.29 o
  -3   1   4      754.49      842.45     12.88 o
  -2   1   4      101.96       96.63      3.07 o
  -1   1   4    20228.52    22024.99    206.36 o
   0   1   4     1023.31      975.66      8.71 o
   1   1   4    35875.52    38819.74    331.93 o
   2   1   4     8018.57     8482.21     76.88 o
   3   1   4       21.95        8.26      3.14 o
   4   1   4     5598.63     5698.34     78.99 o
   5   1   4      111.96       89.68      5.55 o
   6   1   4     1025.31      897.46     16.79 o
   7   1   4      613.51      562.76     14.19 o
   8   1   4      681.27      667.24     16.57 o
   9   1   4       23.42       27.59      8.26 o
  10   1   4      111.92      128.75     10.88 o
  11   1   4        8.86        9.15     10.31 o
  12   1   4      238.43      249.41     16.26 o
 -12   2   4        0.02      -15.96     15.98 o
 -11   2   4      503.17      557.17     24.34 o
 -10   2   4      543.10      536.33     19.93 o
  -9   2   4       11.52       12.56      8.57 o
  -8   2   4      207.88      191.33     10.41 o
  -7   2   4     1124.03     1163.75     22.48 o
  -6   2   4     1108.12     1076.85     20.27 o
  -5   2   4     3904.67     3670.85     52.89 o
  -4   2   4     5118.19     5525.15     89.95 o
  -3   2   4       35.74       38.38      3.08 o
  -2   2   4       86.61      163.51      3.78 o
  -1   2   4      427.99      481.81      6.11 o
   0   2   4    12963.88    14658.00    112.16 o
   1   2   4     6113.81     6212.84     51.79 o
   2   2   4        2.66        2.33      1.78 o
   3   2   4     1315.75     1315.29     16.31 o
   4   2   4      529.20      479.03     10.83 o
   5   2   4     1545.45     1684.01     24.98 o
   6   2   4      108.84      124.49      6.87 o
   7   2   4      398.83      353.38     13.10 o
   8   2   4        3.05        4.68      7.04 o
   9   2   4      651.12      650.28     17.54 o
  10   2   4        2.93        7.58      9.21 o
  11   2   4       56.85       63.99     12.15 o
 -12   3   4      380.55      436.07     29.98 o
 -11   3   4      163.22      191.66     16.86 o
 -10   3   4      485.43      512.26     19.52 o
  -9   3   4     1750.06     1843.66     33.77 o
  -8   3   4      182.73      196.12     10.63 o
  -7   3   4     2891.34     2655.38     41.90 o
  -6   3   4     5602.51     5587.13     79.15 o
  -5   3   4      287.64      286.25     10.80 o
  -4   3   4    10428.98    10400.75    128.12 o
  -3   3   4     5019.46     5211.02     73.74 o
  -2   3   4     1929.18     2086.63     24.46 o
  -1   3   4    22026.50    22972.64    205.11 o
   0   3   4     6655.48     7118.27     59.19 o
   1   3   4     6437.92     6547.84     56.87 o
   2   3   4     5985.14     5790.24     55.59 o
   3   3   4     5629.85     6073.82     69.45 o
   4   3   4     1531.31     1359.84     22.28 o
   5   3   4     6292.30     6280.56     79.99 o
   6   3   4       94.40      102.22      6.67 o
   7   3   4      821.99      832.81     17.29 o
   8   3   4      244.39      232.27     10.40 o
   9   3   4       18.78       13.78      8.41 o
  10   3   4       91.51       88.00     11.46 o
  11   3   4       55.54       47.85     11.80 o
 -12   4   4        2.62      -10.59     31.89 o
 -11   4   4      552.34      556.57     25.04 o
 -10   4   4      378.01      426.14     18.27 o
  -9   4   4      106.57       89.28     10.15 o
  -8   4   4     1325.09     1217.42     24.57 o
  -7   4   4        6.84        7.34      6.74 o
  -6   4   4      216.50      156.96     10.58 o
  -5   4   4     7462.48     7950.60    109.09 o
  -4   4   4     4550.31     4706.00     59.71 o
  -3   4   4    10190.60    10257.29    125.56 o
  -2   4   4     4337.55     4429.19     45.00 o
  -1   4   4        0.24        0.67      1.48 o
   0   4   4      521.44      554.38      6.07 o
   1   4   4     6528.79     7019.35     60.89 o
   2   4   4      875.68      948.99     10.98 o
   3   4   4      799.99      713.51     10.49 o
   4   4   4      811.00      799.57     13.93 o
   5   4   4      917.08      939.31     17.88 o
   6   4   4     1466.18     1409.15     22.78 o
   7   4   4     2008.84     2020.64     31.07 o
   8   4   4     1204.39     1178.44     22.43 o
   9   4   4       14.14       18.92      9.05 o
  10   4   4        1.85        4.04     11.70 o
  11   4   4       23.01       19.37     13.32 o
 -11   5   4        3.79        7.09     18.34 o
 -10   5   4        4.31       23.05     14.03 o
  -9   5   4       67.40       63.10     11.36 o
  -8   5   4       44.16       45.85      8.65 o
  -7   5   4       29.64       13.73      6.99 o
  -6   5   4      644.84      588.28     14.53 o
  -5   5   4     1578.24     1664.11     24.35 o
  -4   5   4      748.24      976.91     14.75 o
  -3   5   4       33.59       23.67      2.71 o
  -2   5   4        6.79       15.11      2.28 o
  -1   5   4       67.99       37.10      1.81 o
   0   5   4      863.59      918.40     10.64 o
   1   5   4      357.82      370.90      6.25 o
   2   5   4      812.85     1050.42     12.46 o
   3   5   4      109.49       83.83      3.51 o
   4   5   4      772.74      764.79     11.63 o
   5   5   4      912.04      843.51     19.55 o
   6   5   4     1359.11     1338.26     22.06 o
   7   5   4     1089.02     1107.57     22.52 o
   8   5   4      980.95      895.78     21.90 o
   9   5   4       34.90       32.30      9.65 o
  10   5   4      538.73      522.77     20.40 o
  11   5   4       10.20       -5.80     13.16 o
 -11   6   4      150.32      185.18     28.93 o
 -10   6   4       75.69       60.82     14.99 o
  -9   6   4       12.50       18.68     12.22 o
  -8   6   4      259.91      280.10     19.50 o
  -7   6   4      441.93      412.89     20.76 o
  -6   6   4      216.90      194.88      8.42 o
  -5   6   4      399.57      373.19     12.36 o
  -4   6   4     1872.17     1912.30     22.95 o
  -3   6   4     7944.98     7922.51     90.47 o
  -2   6   4      464.51      432.07      6.40 o
  -1   6   4     3858.15     4275.43     43.50 o
   0   6   4    10777.78    11107.51    104.81 o
   1   6   4     1551.94     1446.02     16.75 o
   2   6   4     1931.03     1924.14     20.93 o
   3   6   4    12905.11    12711.89    134.85 o
   4   6   4      413.04      435.82      8.20 o
   5   6   4     1349.10     1334.68     33.06 o
   6   6   4     2054.35     1979.72     27.44 o
   7   6   4      146.82      150.04     10.58 o
   8   6   4     1037.71     1005.21     22.19 o
   9   6   4      251.01      247.15     15.03 o
  10   6   4       82.22       77.10     13.12 o
  11   6   4      123.11       97.51     17.71 o
 -11   7   4       86.18      107.85     17.73 o
 -10   7   4       33.63       41.71     14.70 o
  -9   7   4      426.97      440.49     21.04 o
  -8   7   4      194.53      168.48     16.33 o
  -7   7   4     1250.49     1329.28     27.63 o
  -6   7   4      493.24      538.18     15.38 o
  -5   7   4      154.20      130.20      5.66 o
  -4   7   4      244.64      248.54      6.65 o
  -3   7   4      826.63      847.91     11.39 o
  -2   7   4       34.75        7.16      2.74 o
  -1   7   4     2648.56     2714.98     28.22 o
   0   7   4      370.13      341.97      5.98 o
   1   7   4     3370.09     3371.74     37.13 o
   2   7   4      270.12      242.06      5.44 o
   3   7   4      167.80      172.28      6.39 o
   4   7   4      502.67      429.99      8.28 o
   5   7   4      938.23      933.18     21.81 o
   6   7   4      466.17      459.30     12.28 o
   7   7   4     1075.22      961.39     19.12 o
   8   7   4      467.67      466.78     16.41 o
   9   7   4       42.79       48.10     10.76 o
  10   7   4      147.66      151.39     14.92 o
  11   7   4       33.00       35.47     14.46 o
 -11   8   4       13.72       31.90     19.84 o
 -10   8   4      138.16      132.65     17.10 o
  -9   8   4       16.68      -12.46     12.46 o
  -8   8   4       87.49       96.14     11.75 o
  -7   8   4        0.39       -8.56      8.56 o
  -6   8   4        8.42       21.87      7.86 o
  -5   8   4      189.42      193.47      8.21 o
  -4   8   4     1133.29     1138.27     21.19 o
  -3   8   4      112.78      136.96      4.96 o
  -2   8   4     1517.88     1523.53     20.96 o
  -1   8   4      322.56      343.65      6.80 o
   0   8   4       95.55       74.38      2.82 o
   1   8   4      473.85      437.75      6.76 o
   2   8   4      946.14      844.08     12.29 o
   3   8   4      562.97      569.56      9.31 o
   4   8   4        2.69        5.37      4.24 o
   5   8   4      659.16      617.18     14.51 o
   6   8   4      357.83      380.46     11.05 o
   7   8   4      143.37      131.19     10.18 o
   8   8   4      186.80      203.86     14.26 o
   9   8   4       92.79       91.01     13.50 o
  10   8   4       42.01       51.88     14.45 o
 -10   9   4        8.37        2.12     13.13 o
  -9   9   4      325.76      285.35     16.22 o
  -8   9   4        8.52        1.06     11.03 o
  -7   9   4      423.62      425.25     15.73 o
  -6   9   4      415.30      411.67     13.03 o
  -5   9   4      699.73      619.11     16.50 o
  -4   9   4     1681.29     1667.42     26.58 o
  -3   9   4       13.22       21.74      3.66 o
  -2   9   4     2255.48     2188.73     28.90 o
  -1   9   4     3486.45     3553.79     41.46 o
   0   9   4       94.59      120.08      3.70 o
   1   9   4     1966.81     1860.49     21.84 o
   2   9   4     2121.17     2209.19     29.75 o
   3   9   4      403.23      439.93      9.55 o
   4   9   4     7017.87     6792.60    121.06 o
   5   9   4     1848.57     1797.53     33.52 o
   6   9   4      401.55      406.65     14.82 o
   7   9   4     1689.58     1656.90     34.31 o
   8   9   4       52.66       35.09     11.33 o
   9   9   4      354.82      345.53     17.92 o
  10   9   4      594.44      580.75     22.69 o
 -10  10   4       88.68       55.20     16.98 o
  -9  10   4       37.71       47.55     12.67 o
  -8  10   4      189.86      181.74     13.69 o
  -7  10   4       25.65       28.91      9.62 o
  -6  10   4        7.42        7.26     10.22 o
  -5  10   4       12.57       22.40      9.03 o
  -4  10   4      568.63      572.79     14.79 o
  -3  10   4      860.29      853.08     18.18 o
  -2  10   4       88.89       91.33      3.63 o
  -1  10   4      745.06      766.11     11.84 o
   0  10   4     1777.77     1657.75     19.72 o
   1  10   4      347.12      335.38      6.73 o
   2  10   4     2333.16     2383.73     32.08 o
   3  10   4     3800.13     3711.60     60.94 o
   4  10   4      141.18      117.54     10.08 o
   5  10   4     1524.78     1510.30     35.23 o
   6  10   4      331.70      324.40     13.86 o
   7  10   4       18.76       26.21     10.16 o
   8  10   4      751.73      757.90     23.76 o
   9  10   4        2.55        8.55     12.40 o
  -9  11   4      202.38      199.73     19.04 o
  -8  11   4       74.83       73.93     15.10 o
  -7  11   4      350.74      346.37     18.16 o
  -6  11   4     1280.39     1318.39     58.71 o
  -5  11   4       27.78        8.79      9.55 o
  -4  11   4      897.17      911.96     23.75 o
  -3  11   4     1540.49     1512.51     31.83 o
  -2  11   4      375.45      395.16      8.10 o
  -1  11   4     1323.90     1384.09     21.34 o
   0  11   4       79.51       91.46      3.91 o
   1  11   4      847.91      870.93     15.27 o
   2  11   4     2883.49     2919.31     47.77 o
   3  11   4      158.77      157.29     12.22 o
   4  11   4       73.63       76.31      9.56 o
   5  11   4        2.77        5.92      9.21 o
   6  11   4      100.84      112.42     10.57 o
   7  11   4       13.34       17.91     10.44 o
   8  11   4      154.65      165.02     14.08 o
   9  11   4        2.58       -5.48     12.45 o
  -9  12   4       45.86       41.87     16.86 o
  -8  12   4      976.90     1038.53     32.72 o
  -7  12   4      331.80      356.93     19.24 o
  -6  12   4      833.27      788.82     25.25 o
  -5  12   4     2417.13     2528.38     58.49 o
  -4  12   4        3.82        3.22     10.89 o
  -3  12   4     1556.32     1455.12     26.30 o
  -2  12   4     3665.59     3781.75     69.53 o
  -1  12   4        6.94        6.60      5.11 o
   0  12   4     1885.99     1921.78     29.88 o
   1  12   4     2708.97     2811.17     58.78 o
   2  12   4      145.34      154.64     10.41 o
   3  12   4     2079.81     2061.75     42.53 o
   4  12   4      471.06      471.44     17.89 o
   5  12   4      513.18      518.54     19.77 o
   6  12   4      761.93      741.19     21.42 o
   7  12   4      193.65      195.35     13.88 o
   8  12   4      105.41      117.27     13.97 o
  -8  13   4      145.72      142.84     17.60 o
  -7  13   4      306.04      306.39     18.53 o
  -6  13   4     1067.31     1079.19     32.63 o
  -5  13   4       42.97       36.74     10.56 o
  -4  13   4      606.33      644.28     27.68 o
  -3  13   4     1334.51     1279.40     23.76 o
  -2  13   4       47.60       45.12      8.37 o
  -1  13   4     3244.15     3252.74     76.60 o
   0  13   4      216.14      190.43     11.55 o
   1  13   4     1923.53     1844.82     37.42 o
   2  13   4      286.23      301.19     12.71 o
   3  13   4      572.71      504.37     23.39 o
   4  13   4      116.34       90.40     10.75 o
   5  13   4      498.79      522.41     23.14 o
   6  13   4       60.76       78.64     12.59 o
   7  13   4      148.10      183.52     14.10 o
  -7  14   4       86.16       77.88     17.34 o
  -6  14   4      479.78      539.64     21.94 o
  -5  14   4        2.62        5.15      9.93 o
  -4  14   4       55.93       63.05      9.76 o
  -3  14   4       76.45       68.31      8.06 o
  -2  14   4       68.73       73.32     11.99 o
  -1  14   4        1.57       -8.66     13.73 o
   0  14   4      341.02      328.85     15.32 o
   1  14   4      185.55      194.87     19.33 o
   2  14   4      573.81      535.86     16.92 o
   3  14   4      571.26      502.78     17.59 o
   4  14   4       26.48       23.84     11.44 o
   5  14   4      142.83      161.74     11.66 o
   6  14   4      100.71      126.95     12.48 o
   7  14   4       37.57       38.56     12.10 o
  -6  15   4      158.84      167.36     17.03 o
  -5  15   4      464.14      443.91     21.63 o
  -4  15   4      522.91      567.54     19.05 o
  -3  15   4       32.26       27.83     22.76 o
  -2  15   4     1483.67     1460.05     41.66 o
  -1  15   4     1670.78     1711.27     46.55 o
   0  15   4        4.38      -13.18     14.51 o
   1  15   4     1808.98     1754.49     50.38 o
   2  15   4     1029.33      998.95     55.77 o
   3  15   4       90.39       96.04     10.84 o
   4  15   4     1364.74     1346.93     33.08 o
   5  15   4      739.97      743.65     21.48 o
   6  15   4      643.67      674.04     21.99 o
  -5  16   4        5.85       -5.96     10.63 o
  -4  16   4        2.41       -9.63     14.11 o
  -3  16   4      102.42      118.84     15.26 o
  -2  16   4       38.35       -9.33     25.78 o
  -1  16   4       88.21       73.11     29.15 o
   1  16   4       72.97       41.37     28.12 o
   2  16   4      503.21      447.89     40.89 o
   3  16   4      678.18      684.33     48.48 o
   4  16   4        5.33       40.47     31.92 o
  -3  17   4       73.53       88.71     30.47 o
  -2  17   4        2.29       -7.35     29.21 o
  -1  17   4      103.24      137.79     34.15 o
   1  17   4      142.75      157.85     33.30 o
   2  17   4       90.50       50.23     32.22 o
 -12   1   5      241.31      321.76     19.52 o
 -11   1   5        9.44        4.59     12.66 o
 -10   1   5      302.56      327.85     16.51 o
  -9   1   5       72.88       79.87     13.91 o
  -8   1   5      460.84      416.67     19.01 o
  -7   1   5     1193.87     1094.07     24.39 o
  -6   1   5        2.76        2.66      6.03 o
  -5   1   5     4041.25     4165.58     66.39 o
  -4   1   5     1156.80     1008.37     19.21 o
  -3   1   5      390.10      402.93     13.96 o
  -2   1   5     6638.28     6735.56     72.02 o
  -1   1   5     5223.40     5243.65     47.99 o
   0   1   5      620.06      597.67      6.17 o
   1   1   5     5470.94     5990.42     52.91 o
   2   1   5     1472.72     1379.18     16.68 o
   3   1   5     3866.03     3709.97     58.52 o
   4   1   5     1719.70     1740.23     27.23 o
   5   1   5      441.85      372.91      9.86 o
   6   1   5     3025.23     2757.90     38.92 o
   7   1   5     2159.00     2166.74     33.07 o
   8   1   5      362.66      367.85     17.05 o
   9   1   5      801.15      812.64     22.90 o
  10   1   5       72.96       84.86     10.63 o
  11   1   5       63.01       70.97     11.58 o
 -12   2   5       40.30       74.91     17.11 o
 -11   2   5      179.39      165.49     15.36 o
 -10   2   5      207.92      181.60     21.27 o
  -9   2   5      279.93      267.59     18.84 o
  -8   2   5       20.65       19.64     11.41 o
  -7   2   5      124.17      100.53      9.35 o
  -6   2   5      838.99      810.87     19.86 o
  -5   2   5     2005.10     1920.12     33.59 o
  -4   2   5      288.35      279.83      9.18 o
  -3   2   5      780.71      617.61     13.31 o
  -2   2   5     1324.04     1311.54     20.63 o
  -1   2   5     1323.10     1364.14     13.62 o
   0   2   5    17063.54    17793.68    136.08 o
   1   2   5        0.00       -1.43      1.43 o
   2   2   5    13747.14    14653.78    138.14 o
   3   2   5     3089.92     3076.62     49.21 o
   4   2   5      827.75      831.03     18.03 o
   5   2   5      634.75      590.97     13.58 o
   6   2   5      552.43      578.42     15.40 o
   7   2   5     2718.19     2628.82     38.45 o
   8   2   5      812.66      795.99     18.10 o
   9   2   5      400.91      363.46     13.34 o
  10   2   5      785.13      820.42     20.77 o
  11   2   5      113.84      121.23     13.43 o
 -12   3   5       95.14       77.11     22.04 o
 -11   3   5      212.17      261.08     19.17 o
 -10   3   5      146.35      160.94     13.62 o
  -9   3   5       19.75       15.25     10.27 o
  -8   3   5      117.30      132.33      9.89 o
  -7   3   5       39.98       20.57      8.07 o
  -6   3   5      113.26      105.87     12.23 o
  -5   3   5       19.58       14.21      5.47 o
  -4   3   5     7573.16     8065.13    114.80 o
  -3   3   5       50.72       60.87      3.67 o
  -2   3   5     9658.12    11041.79    124.76 o
  -1   3   5      575.33      537.63      6.77 o
   0   3   5     1814.37     1956.31     17.32 o
   1   3   5     1663.03     1878.70     19.45 o
   2   3   5      363.17      295.38      5.17 o
   3   3   5       21.02       30.33      3.16 o
   4   3   5      517.56      606.27     12.67 o
   5   3   5      118.35       86.18      6.91 o
   6   3   5      724.15      746.27     15.22 o
   7   3   5      143.02      152.75      9.37 o
   8   3   5        2.14        3.61      7.32 o
   9   3   5       13.56       15.99     10.47 o
  10   3   5       17.09       14.77     10.57 o
  11   3   5       39.75       34.04     12.21 o
 -12   4   5      220.81      260.68     27.07 o
 -11   4   5      209.92      247.38     25.61 o
 -10   4   5      116.30      125.44     15.86 o
  -9   4   5     1984.94     1897.78     34.76 o
  -8   4   5     1880.52     1926.72     33.79 o
  -7   4   5      805.82      843.73     18.92 o
  -6   4   5     2219.50     2126.09     37.88 o
  -5   4   5     6584.88     6579.24    101.81 o
  -4   4   5    11368.56    11782.18    180.78 o
  -3   4   5    20534.26    20738.71    395.50 o
  -2   4   5     3285.21     3382.59     45.44 o
  -1   4   5     7727.20     8728.36     82.74 o
   0   4   5     8353.36     8414.09     72.76 o
   1   4   5     1771.47     1873.05     19.20 o
   2   4   5     8745.78     9260.54     88.08 o
   3   4   5     3085.79     2880.45     30.86 o
   4   4   5      233.86      248.56      7.26 o
   5   4   5     3862.05     3893.57     56.61 o
   6   4   5     2080.34     1998.90     29.97 o
   7   4   5      414.24      385.32     14.43 o
   8   4   5     1249.13     1224.83     23.01 o
   9   4   5        3.46       -2.68      9.00 o
  10   4   5      246.50      274.88     14.88 o
  11   4   5      342.47      355.39     19.56 o
 -11   5   5      354.64      351.43     41.22 o
 -10   5   5      339.57      381.75     26.10 o
  -9   5   5      729.33      730.35     35.93 o
  -8   5   5       24.46       15.05      8.04 o
  -7   5   5     3116.14     3128.84     67.69 o
  -6   5   5      554.04      529.34     15.24 o
  -5   5   5     8258.39     8311.04    113.69 o
  -4   5   5     4997.32     4829.43     77.15 o
  -3   5   5      273.38      338.05     10.24 o
  -2   5   5     6474.36     6577.59     70.29 o
  -1   5   5    17054.48    18109.94    179.24 o
   0   5   5     1467.48     1760.31     18.53 o
   1   5   5     7919.10     8092.83     73.33 o
   2   5   5     3367.58     3366.65     33.38 o
   3   5   5     1379.86     1440.75     25.50 o
   4   5   5     5265.52     5290.76     81.74 o
   5   5   5      728.81      698.09     13.81 o
   6   5   5      155.73      172.08      8.05 o
   7   5   5     1108.04     1039.00     19.85 o
   8   5   5       40.41       45.63      8.99 o
   9   5   5      173.30      176.28     14.99 o
  10   5   5      435.22      397.68     18.84 o
  11   5   5        2.27        6.33     13.25 o
 -11   6   5       13.71       20.23     23.88 o
 -10   6   5       47.41       45.24     17.92 o
  -9   6   5       35.69       38.03     19.90 o
  -8   6   5       20.12       37.15      9.41 o
  -7   6   5      784.20      749.28     22.57 o
  -6   6   5      203.58      196.04     12.29 o
  -5   6   5     3064.64     2977.26     54.86 o
  -4   6   5      399.36      412.43      9.90 o
  -3   6   5      134.68      104.57      3.84 o
  -2   6   5     1188.29     1026.74     13.05 o
  -1   6   5       10.62       10.52      1.48 o
   0   6   5      214.91      256.53      4.55 o
   1   6   5        0.27       16.55      2.48 o
   2   6   5       57.38       70.37      3.23 o
   3   6   5       49.11       57.39      3.60 o
   4   6   5      892.12      891.48     14.10 o
   5   6   5       42.97       50.79      5.61 o
   6   6   5     1226.21     1181.06     27.88 o
   7   6   5     1011.96      960.83     19.07 o
   8   6   5       63.12       92.17      9.77 o
   9   6   5       44.73       33.96     11.36 o
  10   6   5        0.15      -12.07     12.07 o
  11   6   5        1.34       15.43     16.26 o
 -11   7   5        1.02       17.54     19.14 o
 -10   7   5       26.22       76.10     28.82 o
  -9   7   5       13.79       10.35     16.44 o
  -8   7   5      331.06      294.52     20.26 o
  -7   7   5     1873.94     1855.65     60.80 o
  -6   7   5      213.34      202.74      9.00 o
  -5   7   5     1389.32     1383.08     19.74 o
  -4   7   5       53.51       48.32      4.01 o
  -3   7   5      147.51      145.32      4.40 o
  -2   7   5     3273.97     3211.63     38.00 o
  -1   7   5     1728.72     1758.33     20.69 o
   0   7   5     3482.12     3218.90     31.77 o
   1   7   5     8476.17     8922.42     84.80 o
   2   7   5      400.52      389.19      7.18 o
   3   7   5     2671.76     2742.40     31.50 o
   4   7   5     2232.80     2239.02     37.89 o
   5   7   5      586.02      568.73     21.95 o
   6   7   5     3400.36     3284.38     49.92 o
   7   7   5      363.87      419.57     12.53 o
   8   7   5      348.57      352.12     14.39 o
   9   7   5      550.46      561.09     24.15 o
  10   7   5        9.18        2.86     12.55 o
 -11   8   5       87.65       89.72     22.11 o
 -10   8   5       23.40       23.73     28.37 o
  -9   8   5      121.67      110.48     38.84 o
  -8   8   5      156.67      161.92     18.73 o
  -7   8   5      355.88      316.18     21.65 o
  -6   8   5     1088.21     1082.25     24.19 o
  -5   8   5      155.11      147.90      9.14 o
  -4   8   5     3164.21     2942.51     33.72 o
  -3   8   5      981.19     1006.22     14.96 o
  -2   8   5        8.86        9.26      2.41 o
  -1   8   5     1359.44     1259.89     16.40 o
   0   8   5     2070.29     2205.47     25.35 o
   1   8   5       50.61       48.53      3.41 o
   2   8   5     5107.94     5161.44     52.96 o
   3   8   5      832.52      860.75     13.33 o
   4   8   5     1273.92     1249.00     17.16 o
   5   8   5     2262.87     2206.39     34.91 o
   6   8   5       50.24       37.51      7.43 o
   7   8   5     1568.24     1586.71     29.24 o
   8   8   5      643.08      648.49     23.11 o
   9   8   5       11.10        6.77     12.08 o
  10   8   5      448.45      465.17     20.66 o
 -10   9   5      191.97      190.33     32.37 o
  -9   9   5       31.98       11.82     14.38 o
  -8   9   5      114.09      127.61     14.58 o
  -7   9   5       62.71       58.10     12.32 o
  -6   9   5        9.49        0.49      7.83 o
  -5   9   5       81.90      106.97      9.33 o
  -4   9   5     1038.12      963.01     20.15 o
  -3   9   5       93.30       90.59      5.42 o
  -2   9   5      419.48      476.09      8.46 o
  -1   9   5       12.35       18.78      2.90 o
   0   9   5      822.44      869.57     11.03 o
   1   9   5      208.03      185.75      4.63 o
   2   9   5      103.60       83.53      4.62 o
   3   9   5      295.60      304.07      8.74 o
   4   9   5      172.65      176.94      7.63 o
   5   9   5      688.76      607.24     19.89 o
   6   9   5      359.35      376.23     36.51 o
   7   9   5        6.47        9.13      9.59 o
   8   9   5      914.37      914.05     27.04 o
   9   9   5        1.36       -1.67     11.71 o
  10   9   5      100.15      154.83     24.83 o
 -10  10   5       21.88       21.74     16.68 o
  -9  10   5      550.11      539.05     24.25 o
  -8  10   5      126.49      140.59     15.68 o
  -7  10   5      100.87      101.81     14.25 o
  -6  10   5     2511.10     2559.15     53.47 o
  -5  10   5      724.72      711.56     21.62 o
  -4  10   5       18.01       12.42      8.01 o
  -3  10   5     7646.79     7770.72    156.46 o
  -2  10   5      491.66      476.70     10.51 o
  -1  10   5     2860.17     2976.73     35.48 o
   0  10   5     5648.38     5773.02     62.62 o
   1  10   5      847.17      839.25     12.62 o
   2  10   5      418.92      369.81     13.32 o
   3  10   5     3221.74     3080.03     58.90 o
   4  10   5      107.24       96.82      9.77 o
   5  10   5      651.18      660.56     21.42 o
   6  10   5      430.31      433.12     31.91 o
   7  10   5        6.92       -9.07      9.88 o
   8  10   5      350.26      410.49     20.51 o
   9  10   5      352.68      379.28     18.77 o
  -9  11   5       18.71        4.51     14.86 o
  -8  11   5      241.96      269.87     23.61 o
  -7  11   5     1352.32     1431.05     43.13 o
  -6  11   5       88.97       84.50     12.22 o
  -5  11   5     1483.14     1432.57     33.61 o
  -4  11   5     3707.55     3693.15     69.81 o
  -3  11   5      456.30      382.60     11.79 o
  -2  11   5     5345.03     5413.90     83.54 o
  -1  11   5     2110.91     2099.85     28.13 o
   0  11   5      219.98      250.70      8.82 o
   1  11   5     2414.37     2376.03     35.20 o
   2  11   5     1558.72     1615.32     34.05 o
   3  11   5      231.98      260.80     12.27 o
   4  11   5     1619.92     1490.18     33.91 o
   5  11   5     1015.87      986.93     27.09 o
   6  11   5       70.20       81.53     10.35 o
   7  11   5      629.98      548.26     19.32 o
   8  11   5      137.66      165.81     14.65 o
   9  11   5      263.08      316.69     26.23 o
  -9  12   5       77.33      106.84     21.22 o
  -8  12   5       38.35       42.30     15.27 o
  -7  12   5       24.27       48.12     15.40 o
  -6  12   5      271.05      303.90     32.72 o
  -5  12   5      591.85      588.40     20.61 o
  -4  12   5        0.03       -6.08      8.17 o
  -3  12   5      913.81      912.97     18.73 o
  -2  12   5        4.00        7.01      4.82 o
  -1  12   5       64.00       70.41      6.68 o
   0  12   5     1054.21     1069.34     18.80 o
   1  12   5     1105.42     1140.05     25.83 o
   2  12   5       47.91       39.15      8.07 o
   3  12   5       77.10       77.81      9.60 o
   4  12   5       43.35       49.86      9.99 o
   5  12   5      302.49      277.31     17.58 o
   6  12   5       38.35       36.45     10.43 o
   7  12   5       26.71       21.82     11.47 o
   8  12   5        4.06       13.07     12.12 o
  -8  13   5       75.18       82.64     17.01 o
  -7  13   5      118.61      103.76     15.35 o
  -6  13   5       32.18       38.18     15.64 o
  -5  13   5       95.56      117.04     17.33 o
  -4  13   5      208.31      236.85      9.99 o
  -3  13   5       52.90       56.57      6.33 o
  -2  13   5     1102.20      989.47     23.25 o
  -1  13   5      536.89      514.43     30.55 o
   0  13   5      212.18      228.23      9.56 o
   1  13   5      228.59      208.66     13.04 o
   2  13   5       86.66       77.61      9.22 o
   3  13   5        9.03       14.35      8.91 o
   4  13   5      545.36      531.97     34.06 o
   5  13   5       10.67       20.63     16.90 o
   6  13   5      350.30      386.58     16.24 o
   7  13   5      231.44      236.29     15.07 o
  -7  14   5        0.49      -14.00     14.00 o
  -6  14   5      193.63      177.07     15.34 o
  -5  14   5       72.71       48.41     11.32 o
  -4  14   5      314.20      308.79     14.67 o
  -3  14   5     1195.50     1223.71     28.33 o
  -2  14   5      103.38      127.20     14.00 o
  -1  14   5       47.95       60.30     12.08 o
   0  14   5      577.17      582.69     20.08 o
   1  14   5      202.55      200.22     10.25 o
   2  14   5     1089.74     1142.63     38.66 o
   3  14   5     1440.76     1330.72     31.53 o
   4  14   5       69.72       97.17     11.57 o
   5  14   5      453.08      439.83     18.99 o
   6  14   5        5.70        5.80     10.74 o
  -6  15   5        0.60        9.42     12.51 o
  -5  15   5       47.58       61.51     11.88 o
  -4  15   5        3.59       -9.02      9.02 o
  -3  15   5       18.89       22.76     10.20 o
  -2  15   5       51.84       62.57     13.62 o
  -1  15   5      212.93      233.57     16.19 o
   0  15   5       50.39       62.44     12.26 o
   1  15   5       43.68       50.26     11.99 o
   2  15   5        0.65        4.07     11.72 o
   3  15   5        4.79       -3.84      9.22 o
   4  15   5       29.31       41.05     11.32 o
   5  15   5      114.03      140.55     12.32 o
  -4  16   5        4.42        3.26      9.17 o
  -3  16   5      197.94      175.36     17.38 o
  -2  16   5       20.12       14.34     13.46 o
  -1  16   5      397.74      429.52     40.29 o
   1  16   5        2.29      -23.67     27.70 o
   2  16   5      474.76      451.44     41.07 o
   3  16   5       99.83       95.58     30.71 o
   4  16   5      227.78      278.30     38.97 o
  -2  17   5      531.54      492.64     42.88 o
  -1  17   5      159.10      234.94     37.28 o
   1  17   5      857.17      785.51     54.32 o
 -12   0   6       29.84       41.01     21.19 o
 -11   0   6      242.38      256.88     25.69 o
 -10   0   6      168.02      215.91     21.34 o
  -9   0   6      108.93       71.81     16.27 o
  -8   0   6     1026.46     1052.25     77.06 o
  -7   0   6       22.37       22.28     11.07 o
  -6   0   6      380.19      349.87     23.94 o
  -5   0   6      227.26      190.81     11.88 o
  -4   0   6     3264.28     3183.32     72.37 o
  -3   0   6      333.79      252.95     11.45 o
  -2   0   6      337.34      405.46     14.05 o
  -1   0   6    12460.90    13619.11    239.87 o
   0   0   6      339.53      336.73      9.49 o
   1   0   6     1727.96     1752.25     25.48 o
   2   0   6     5732.09     5830.10    103.17 o
   3   0   6     2137.66     2433.13     69.01 o
   4   0   6     5559.53     4814.53    107.53 o
   5   0   6      410.25      476.76     15.96 o
   6   0   6     6578.11     6621.20    120.62 o
   7   0   6       86.34       66.87     10.89 o
   8   0   6        7.37       -0.01     10.78 o
   9   0   6     2509.47     2554.39     56.93 o
  10   0   6     1508.34     1501.36     40.78 o
  11   0   6        8.65        4.59     15.31 o
 -12   1   6      164.30      179.83     17.30 o
 -11   1   6        6.25       -5.37     12.43 o
 -10   1   6       48.67       39.91     14.12 o
  -9   1   6        7.59       16.25     10.09 o
  -8   1   6        7.29       -2.90      8.35 o
  -7   1   6      358.29      349.70     13.33 o
  -6   1   6       56.60       76.22      7.50 o
  -5   1   6      903.54      961.78     19.99 o
  -4   1   6       25.84       10.55      4.40 o
  -3   1   6     1815.89     1931.14     36.87 o
  -2   1   6      319.81      359.19      8.15 o
  -1   1   6      193.20      177.85      4.72 o
   0   1   6       18.44       13.83      1.78 o
   1   1   6     8444.11     9307.85     88.29 o
   2   1   6    13479.99    14989.97    200.58 o
   3   1   6      382.01      417.94     13.43 o
   4   1   6        4.73        7.96      4.95 o
   5   1   6      355.75      305.25      9.66 o
   6   1   6      229.96      203.16     11.36 o
   7   1   6      573.33      525.63     14.03 o
   8   1   6     1079.10     1037.81     21.38 o
   9   1   6       67.19       75.93      9.80 o
  10   1   6      162.35      171.05     12.31 o
  11   1   6      143.08      178.65     14.71 o
 -12   2   6       52.70       66.08     25.14 o
 -11   2   6        5.48       -0.49     12.80 o
 -10   2   6      248.96      279.27     16.28 o
  -9   2   6      556.67      501.45     36.23 o
  -8   2   6      255.58      207.38     13.56 o
  -7   2   6     1360.07     1370.33     28.38 o
  -6   2   6     2791.77     2726.56     46.72 o
  -5   2   6      379.87      352.02     11.45 o
  -4   2   6     1032.09     1079.56     20.74 o
  -3   2   6     3655.48     3470.80     73.86 o
  -2   2   6      567.86      526.37      8.57 o
  -1   2   6     4625.64     4727.25     45.68 o
   0   2   6      391.48      302.81      4.58 o
   1   2   6       39.66       89.42      2.83 o
   2   2   6     1854.44     1900.56     22.21 o
   3   2   6     4757.24     4976.25     75.09 o
   4   2   6     2243.44     2079.33     32.06 o
   5   2   6     1616.27     1590.76     26.63 o
   6   2   6       16.16       19.16      5.76 o
   7   2   6      365.51      320.86     12.77 o
   8   2   6      258.55      259.77     11.38 o
   9   2   6      767.28      709.78     18.87 o
  10   2   6       81.84       85.70     10.78 o
  11   2   6       60.81       48.18     13.07 o
 -12   3   6      108.79      129.41     24.27 o
 -11   3   6      223.85      238.77     19.63 o
 -10   3   6      396.62      393.47     18.28 o
  -9   3   6      321.55      323.33     15.69 o
  -8   3   6     3205.46     3179.77     55.99 o
  -7   3   6     1058.44     1104.05     30.21 o
  -6   3   6     3480.04     3521.80     58.24 o
  -5   3   6     8555.11     8039.76    123.35 o
  -4   3   6      691.49      602.30     13.88 o
  -3   3   6     1636.77     1464.42     25.51 o
  -2   3   6    10034.52    10146.50    124.34 o
  -1   3   6        3.05       -1.19      1.96 o
   0   3   6     8805.37     9390.39     84.84 o
   1   3   6    11860.64    12176.61    123.55 o
   2   3   6       12.74       26.09      2.55 o
   3   3   6     2492.06     2145.87     29.17 o
   4   3   6     3117.77     2844.13     42.01 o
   5   3   6     1605.55     1579.10     26.53 o
   6   3   6     6359.68     5988.48     77.88 o
   7   3   6       11.30       15.03      6.76 o
   8   3   6       29.19       21.64      7.88 o
   9   3   6      385.39      398.73     14.01 o
  10   3   6      136.52      149.86     13.13 o
  11   3   6      269.60      296.60     16.69 o
 -11   4   6       48.77       34.11     19.07 o
 -10   4   6     1030.42     1063.25     32.53 o
  -9   4   6      927.79      968.46     26.06 o
  -8   4   6      209.90      249.32     13.27 o
  -7   4   6      323.76      281.33     12.26 o
  -6   4   6      347.85      355.62     13.31 o
  -5   4   6       56.39       47.20      6.23 o
  -4   4   6     1936.01     1892.31     26.49 o
  -3   4   6     9429.54     9876.64    143.36 o
  -2   4   6     1519.39     1803.58     19.85 o
  -1   4   6    15780.06    17306.60    162.70 o
   0   4   6      434.85      438.46      5.99 o
   1   4   6      265.67      261.14      5.57 o
   2   4   6     3517.50     3474.19     39.45 o
   3   4   6      772.10      850.98     12.09 o
   4   4   6     1469.18     1389.84     21.08 o
   5   4   6     1839.32     1772.30     29.14 o
   6   4   6      552.59      519.24     18.50 o
   7   4   6      217.88      228.58      9.93 o
   8   4   6       95.99       92.47     11.42 o
   9   4   6      196.76      171.58     15.30 o
  10   4   6      352.88      374.65     16.73 o
  11   4   6       20.40       24.14     14.54 o
 -11   5   6       48.02       68.71     20.58 o
 -10   5   6        1.46       27.39     17.10 o
  -9   5   6        7.92       -9.57     11.92 o
  -8   5   6      109.78      106.63     10.78 o
  -7   5   6       31.15       17.79      8.25 o
  -6   5   6      683.39      671.93     17.55 o
  -5   5   6       43.00       42.58      9.31 o
  -4   5   6       11.86       23.35      4.18 o
  -3   5   6      125.71      117.44      4.22 o
  -2   5   6     1352.13     1355.80     15.98 o
  -1   5   6      802.70      941.60     10.86 o
   0   5   6      551.23      495.45      6.59 o
   1   5   6      430.94      420.07      7.30 o
   2   5   6      143.42      155.58      4.03 o
   3   5   6      542.50      500.03      8.32 o
   4   5   6      350.33      409.34     10.00 o
   5   5   6      155.97      175.47      7.49 o
   6   5   6      291.38      292.18      9.68 o
   7   5   6        0.44        5.95      6.71 o
   8   5   6      942.74      945.03     22.20 o
   9   5   6      120.72      129.91     13.19 o
  10   5   6      144.03      165.88     15.62 o
  11   5   6       92.89       81.60     18.80 o
 -11   6   6      282.18      300.64     27.33 o
 -10   6   6        5.07       -9.19     18.05 o
  -9   6   6      550.97      522.85     27.47 o
  -8   6   6      339.53      308.75     23.89 o
  -7   6   6     1066.43     1091.57     24.68 o
  -6   6   6     4392.43     4265.99     69.15 o
  -5   6   6        8.02       11.66      4.66 o
  -4   6   6     2221.15     2205.11     27.94 o
  -3   6   6     4126.53     4076.31     44.98 o
  -2   6   6     1802.37     1818.09     21.43 o
  -1   6   6     1271.52     1134.08     13.46 o
   0   6   6      383.93      360.15      5.90 o
   1   6   6      440.88      365.89      5.71 o
   2   6   6     2714.68     2599.07     26.60 o
   3   6   6       89.19       99.21      3.95 o
   4   6   6     2317.88     2323.31     29.91 o
   5   6   6      252.05      243.10      8.41 o
   6   6   6        8.41        5.28      6.55 o
   7   6   6     2390.20     2305.64     35.12 o
   8   6   6     1204.08     1189.96     23.25 o
   9   6   6       14.35        5.21     11.12 o
  10   6   6      348.35      372.34     22.33 o
 -11   7   6       24.58       -5.04     20.05 o
 -10   7   6      142.08      111.83     21.33 o
  -9   7   6       78.46       70.32     19.09 o
  -8   7   6      225.06      207.99     19.33 o
  -7   7   6      491.54      467.02     48.15 o
  -6   7   6       53.85       52.01      6.25 o
  -5   7   6     1133.72     1089.90     20.06 o
  -4   7   6       10.22       11.47      3.57 o
  -3   7   6      543.48      561.14      9.93 o
  -2   7   6     2937.11     3094.85     32.53 o
  -1   7   6       82.61      101.52      5.53 o
   0   7   6      474.30      448.31      6.64 o
   1   7   6     2556.96     2689.89     32.68 o
   2   7   6        6.21        9.68      2.96 o
   3   7   6      950.25      955.49     13.80 o
   4   7   6      764.78      746.37     17.94 o
   5   7   6       56.27       62.42      9.67 o
   6   7   6     2706.12     2458.33     39.35 o
   7   7   6      236.00      250.83     10.63 o
   8   7   6      613.71      609.97     18.61 o
   9   7   6       86.65       90.26     13.50 o
  10   7   6       67.07       59.05     14.34 o
 -10   8   6      143.35      178.96     21.96 o
  -9   8   6      257.27      204.16     22.11 o
  -8   8   6      175.51      159.65     15.32 o
  -7   8   6      116.10      124.22     11.08 o
  -6   8   6      697.24      696.33     22.60 o
  -5   8   6      262.59      289.32     11.07 o
  -4   8   6     1266.70     1228.39     20.25 o
  -3   8   6      383.35      353.78      8.26 o
  -2   8   6       54.68       36.22      3.29 o
  -1   8   6      634.42      654.01      9.63 o
   0   8   6        1.90        3.50      2.81 o
   1   8   6      435.60      442.83      7.46 o
   2   8   6      504.56      552.42     10.74 o
   3   8   6       90.90       83.80      4.53 o
   4   8   6      505.84      497.57     12.61 o
   5   8   6      677.58      708.38     17.85 o
   6   8   6       87.87       76.21      9.13 o
   7   8   6       19.62       23.17      9.72 o
   8   8   6       19.08       16.63     13.64 o
   9   8   6      637.38      629.84     22.51 o
  10   8   6        5.54        1.42     13.04 o
 -10   9   6      351.47      310.55     21.38 o
  -9   9   6       95.77       75.56     20.67 o
  -8   9   6      855.27      792.45     28.17 o
  -7   9   6      105.17       88.78     13.10 o
  -6   9   6      406.40      439.20     17.73 o
  -5   9   6     1465.09     1499.13     29.34 o
  -4   9   6     1078.44     1105.27     22.34 o
  -3   9   6     1820.78     1829.11     33.76 o
  -2   9   6     3208.85     3184.40     41.28 o
  -1   9   6      541.24      626.79     10.65 o
   0   9   6     3109.13     3154.24     35.65 o
   1   9   6     3991.56     4056.22     48.12 o
   2   9   6      843.90      853.40     11.40 o
   3   9   6     3269.79     3214.66     52.51 o
   4   9   6      289.59      259.42     12.65 o
   5   9   6      811.14      756.78     22.67 o
   6   9   6      847.37      872.97     26.18 o
   7   9   6       56.39       35.81     10.72 o
   8   9   6      757.67      764.49     24.03 o
   9   9   6      480.02      460.20     20.06 o
 -10  10   6       64.90       75.52     17.54 o
  -9  10   6      431.43      403.85     22.83 o
  -8  10   6       47.61       37.43     14.01 o
  -7  10   6       93.79       63.57     12.58 o
  -6  10   6      130.67      133.01     12.63 o
  -5  10   6       23.87        6.98      9.11 o
  -4  10   6      698.74      581.98     18.45 o
  -3  10   6     1784.88     1791.51     27.84 o
  -2  10   6        3.19        1.61      3.34 o
  -1  10   6      539.64      506.55      9.02 o
   0  10   6       76.54       64.96      3.86 o
   1  10   6       61.52       73.21      4.91 o
   2  10   6      507.68      445.13     15.02 o
   3  10   6        3.21       -1.13      7.46 o
   4  10   6     1446.19     1429.00     32.84 o
   5  10   6      647.67      569.45     43.74 o
   6  10   6       78.04       60.17     11.43 o
   7  10   6        6.30        4.20     10.36 o
   8  10   6      134.50      135.31     17.76 o
   9  10   6       24.78       16.59     13.28 o
  -9  11   6      137.80      134.92     25.41 o
  -8  11   6      575.11      550.93     23.60 o
  -7  11   6       75.85       79.96     13.46 o
  -6  11   6      444.67      489.05     20.82 o
  -5  11   6     1546.51     1514.91     34.97 o
  -4  11   6       50.30       57.32      7.41 o
  -3  11   6     1322.76     1327.85     33.38 o
  -2  11   6      114.12      134.53      9.31 o
  -1  11   6       42.29       43.21      5.56 o
   0  11   6      617.80      621.84     13.26 o
   1  11   6      470.84      443.00     12.28 o
   2  11   6       56.44       55.55      8.15 o
   3  11   6      745.53      727.63     21.29 o
   4  11   6        2.33        0.31     12.17 o
   5  11   6       27.92       51.12     11.05 o
   6  11   6      181.96      212.76     15.07 o
   7  11   6      596.18      608.67     21.66 o
   8  11   6       37.96       43.13     12.62 o
  -8  12   6      141.95      160.57     16.95 o
  -7  12   6     1548.04     1580.69     39.86 o
  -6  12   6     1493.31     1665.06     39.56 o
  -5  12   6        0.36        9.97      9.95 o
  -4  12   6     3886.29     3690.29     60.20 o
  -3  12   6      873.28      885.94     18.94 o
  -2  12   6      994.06      974.57     19.45 o
  -1  12   6     4003.01     3869.85     61.24 o
   0  12   6     2380.00     2457.97     37.09 o
   1  12   6      420.27      464.37     12.87 o
   2  12   6     6530.81     6314.94    114.04 o
   3  12   6      511.76      527.42     19.23 o
   4  12   6     2312.03     2246.02     47.43 o
   5  12   6     1262.64     1227.96     32.03 o
   6  12   6       21.04       18.21     12.01 o
   7  12   6      883.88      916.20     25.77 o
   8  12   6      327.33      336.64     17.88 o
  -8  13   6      567.57      635.23     27.06 o
  -7  13   6      267.43      278.41     18.82 o
  -6  13   6      440.70      458.00     27.08 o
  -5  13   6     1714.05     1712.63     32.86 o
  -4  13   6      653.56      672.64     17.26 o
  -3  13   6     1089.11     1050.75     21.27 o
  -2  13   6     2450.34     2447.71     40.78 o
  -1  13   6       79.37       83.86      6.12 o
   0  13   6     2246.69     2293.81     35.31 o
   1  13   6     1402.19     1392.21     30.78 o
   2  13   6       35.26       26.85      8.95 o
   3  13   6      412.67      405.19     18.51 o
   4  13   6      718.69      684.85     22.54 o
   5  13   6       46.17       54.33     12.25 o
   6  13   6     1023.24     1046.74     35.01 o
   7  13   6      218.79      201.51     19.93 o
  -7  14   6        1.63       10.65     14.36 o
  -6  14   6        5.50       -1.00     12.07 o
  -5  14   6       51.01       53.19     12.12 o
  -4  14   6        3.00        0.36     14.05 o
  -3  14   6       14.12        7.88      8.30 o
  -2  14   6       21.83       15.38      7.64 o
  -1  14   6       34.78       45.59     13.34 o
   0  14   6       11.79        0.76     11.75 o
   1  14   6      166.57      177.96     14.02 o
   2  14   6       61.47       74.16     10.35 o
   3  14   6      161.59      149.02     12.46 o
   4  14   6       36.83       44.85     11.31 o
   5  14   6      153.77      148.35     14.25 o
   6  14   6       48.67       35.14     11.45 o
  -6  15   6       55.11       43.39     13.52 o
  -5  15   6      352.70      376.76     16.91 o
  -4  15   6       12.72        1.37     10.80 o
  -3  15   6       87.17       85.00     11.09 o
  -2  15   6      311.79      335.73     23.35 o
  -1  15   6        2.59        6.62     12.47 o
   0  15   6      915.02      950.52     39.75 o
   1  15   6       14.54       -7.49     12.23 o
   2  15   6      581.05      572.05     28.15 o
   3  15   6      536.36      510.24     19.14 o
   4  15   6       31.05       21.14     12.22 o
   5  15   6      240.46      224.67     16.42 o
  -4  16   6       31.23       40.73     13.59 o
  -3  16   6      142.65      156.03     17.31 o
  -2  16   6      194.91      199.14     17.93 o
  -1  16   6      160.67      151.28     33.67 o
   1  16   6       27.83       67.93     30.47 o
   2  16   6       62.03       42.10     27.76 o
   3  16   6        1.47       -6.26     26.74 o
  -1  17   6      230.26      220.12     36.62 o
 -12   1   7       95.00      155.29     17.05 o
 -11   1   7      415.22      447.22     20.48 o
 -10   1   7        2.17       -5.41     11.30 o
  -9   1   7      290.57      274.11     14.65 o
  -8   1   7      556.21      560.52     19.02 o
  -7   1   7       98.98      103.88      9.45 o
  -6   1   7     1482.96     1532.96     29.55 o
  -5   1   7     1413.13     1288.21     24.76 o
  -4   1   7      356.21      274.09     16.67 o
  -3   1   7     3770.38     3789.83     48.80 o
  -2   1   7     2519.55     2377.91     29.24 o
  -1   1   7     1673.28     1575.91     20.21 o
   0   1   7    15671.95    16930.42    178.18 o
   1   1   7        5.96        1.21      2.34 o
   2   1   7     3960.30     3836.68     48.99 o
   3   1   7     2607.25     2614.33     35.20 o
   4   1   7        1.41        2.80      5.13 o
   5   1   7     2574.25     2504.14     38.77 o
   6   1   7     2587.05     2561.97     37.06 o
   7   1   7       54.35       54.01      7.62 o
   8   1   7     3134.11     3098.55     45.83 o
   9   1   7       98.76       89.08     10.56 o
  10   1   7      458.88      441.14     16.22 o
  11   1   7      115.69      116.89     16.40 o
 -12   2   7      182.31      265.42     21.45 o
 -11   2   7        0.09        2.05     12.98 o
 -10   2   7       37.63       26.57     12.06 o
  -9   2   7      304.52      282.38     15.06 o
  -8   2   7      548.73      502.42     24.61 o
  -7   2   7     3102.34     3089.21     53.39 o
  -6   2   7      909.13      841.80     20.03 o
  -5   2   7      614.42      609.67     15.25 o
  -4   2   7     2261.67     2129.62     32.30 o
  -3   2   7     1603.19     1668.13     23.44 o
  -2   2   7     8866.46     8850.00    101.10 o
  -1   2   7     1693.40     1822.23     21.21 o
   0   2   7      443.12      468.06      6.76 o
   1   2   7    12797.33    13635.12    135.64 o
   2   2   7      948.44     1025.36     14.45 o
   3   2   7     1816.88     1863.23     26.24 o
   4   2   7     6165.16     6070.36    106.42 o
   5   2   7      102.91      117.71      8.00 o
   6   2   7      661.01      674.29     15.01 o
   7   2   7     3277.07     3121.93     44.89 o
   8   2   7      241.24      223.37     11.10 o
   9   2   7      288.96      258.26     14.02 o
  10   2   7      378.46      375.44     17.12 o
  11   2   7       57.45       42.63     13.09 o
 -12   3   7       55.09      109.67     27.49 o
 -11   3   7       16.21       -9.57     14.98 o
 -10   3   7       63.34       68.38     13.08 o
  -9   3   7      567.97      543.80     19.43 o
  -8   3   7      223.20      228.41     13.33 o
  -7   3   7      364.90      357.59     13.64 o
  -6   3   7      398.27      451.57     22.18 o
  -5   3   7      543.21      514.56     14.02 o
  -4   3   7      110.64      128.67      6.22 o
  -3   3   7     1088.88     1167.62     17.06 o
  -2   3   7      120.02      181.09      5.07 o
  -1   3   7      116.03      165.81      4.39 o
   0   3   7      418.69      438.66      6.96 o
   1   3   7       22.35       34.63      2.97 o
   2   3   7     1674.65     1777.12     24.33 o
   3   3   7       51.65       45.85      4.30 o
   4   3   7        3.66       -0.73      4.57 o
   5   3   7       47.91       76.64      8.18 o
   6   3   7        0.20        2.97      6.74 o
   7   3   7        1.09        5.62      6.97 o
   8   3   7       22.98       19.24      8.02 o
   9   3   7        0.98       -5.83      9.79 o
  10   3   7      125.93      120.75     13.08 o
  11   3   7        8.32      -12.55     12.55 o
 -11   4   7       57.82       71.02     20.41 o
 -10   4   7     1378.75     1517.02     52.08 o
  -9   4   7      687.60      700.56     22.91 o
  -8   4   7       58.91       65.24     10.31 o
  -7   4   7     2853.75     2993.19     52.61 o
  -6   4   7      498.17      500.29     19.45 o
  -5   4   7     2844.49     2818.83     47.02 o
  -4   4   7     8569.01     8261.27    112.79 o
  -3   4   7       17.77       17.17      3.41 o
  -2   4   7     4336.97     4117.55     45.27 o
  -1   4   7     3571.93     3566.59     35.29 o
   0   4   7       10.46       13.97      2.35 o
   1   4   7     4894.25     4861.22     47.43 o
   2   4   7     5470.20     5920.05     64.28 o
   3   4   7     3068.11     3251.70     39.52 o
   4   4   7     6627.80     6196.79     78.65 o
   5   4   7     1963.21     1987.41     29.22 o
   6   4   7     2710.95     2645.73     41.90 o
   7   4   7      499.12      477.25     13.70 o
   8   4   7        2.27       -3.51      8.68 o
   9   4   7     1114.83     1077.80     25.71 o
  10   4   7      279.28      287.72     15.79 o
  11   4   7      174.33      181.15     20.54 o
 -11   5   7      229.05      247.57     27.91 o
 -10   5   7       25.18       40.48     18.12 o
  -9   5   7      337.11      359.70     18.92 o
  -8   5   7     2285.48     2298.53     54.88 o
  -7   5   7       24.00       19.10      8.42 o
  -6   5   7    11725.75    11629.47    177.35 o
  -5   5   7      611.86      569.79     14.73 o
  -4   5   7     3409.19     3469.23     45.42 o
  -3   5   7     4008.55     3791.59     42.24 o
  -2   5   7      805.22      719.80      9.89 o
  -1   5   7     1287.76     1192.22     13.43 o
   0   5   7    10508.30    10831.22     97.96 o
   1   5   7       21.27       22.08      2.72 o
   2   5   7     9037.07     9716.12     92.75 o
   3   5   7     6410.61     6104.58     71.22 o
   4   5   7      428.09      419.15     13.03 o
   5   5   7     7661.31     7397.60     93.92 o
   6   5   7     1029.36     1021.13     24.05 o
   7   5   7       71.91       81.91      8.82 o
   8   5   7     1325.91     1349.64     27.53 o
   9   5   7      303.38      330.35     15.03 o
  10   5   7       53.10       31.69     13.57 o
 -11   6   7       61.63       62.53     21.90 o
 -10   6   7       44.66       62.59     19.88 o
  -9   6   7        5.10        0.79     15.63 o
  -8   6   7        0.02        8.42     13.89 o
  -7   6   7      890.70      882.19     22.17 o
  -6   6   7     2234.27     2246.39     35.69 o
  -5   6   7     1877.98     1859.49     29.66 o
  -4   6   7      325.92      296.14      7.56 o
  -3   6   7       29.27       26.75      3.31 o
  -2   6   7      504.68      505.11     10.17 o
  -1   6   7      624.26      548.86      7.73 o
   0   6   7      238.94      225.29      4.59 o
   1   6   7     1509.94     1649.72     17.36 o
   2   6   7      741.90      696.61      9.60 o
   3   6   7      130.70      123.26      5.49 o
   4   6   7     2729.24     2730.94     37.49 o
   5   6   7      554.64      508.93     12.45 o
   6   6   7      380.12      378.63     12.36 o
   7   6   7       17.02       15.94      7.63 o
   8   6   7      174.45      159.87     10.53 o
   9   6   7       42.79       40.57     10.88 o
  10   6   7       32.61        8.41     13.07 o
 -11   7   7      219.46      225.52     37.01 o
 -10   7   7      112.68      112.72     20.20 o
  -9   7   7       70.59       43.41     17.30 o
  -8   7   7      332.55      339.75     22.84 o
  -7   7   7      643.88      636.57     22.51 o
  -6   7   7      395.02      392.93     16.40 o
  -5   7   7     3810.16     3778.42     50.05 o
  -4   7   7       93.69      112.55      5.24 o
  -3   7   7      341.36      350.52     11.04 o
  -2   7   7      380.03      416.57      7.82 o
  -1   7   7      117.03       87.88      3.79 o
   0   7   7      903.54      983.49     12.69 o
   1   7   7      159.33      160.48      4.31 o
   2   7   7      782.40      797.15     12.66 o
   3   7   7      205.90      207.25      7.21 o
   4   7   7     1669.43     1616.58     26.86 o
   5   7   7      263.01      256.65      9.96 o
   6   7   7       16.34       21.05      7.18 o
   7   7   7      543.51      529.59     15.01 o
   8   7   7      238.17      262.63     13.39 o
   9   7   7        2.13      -11.78     11.78 o
  10   7   7      164.26      175.71     16.97 o
 -10   8   7      225.92      202.27     24.66 o
  -9   8   7      201.27      176.76     17.14 o
  -8   8   7      133.04      108.10     12.49 o
  -7   8   7      315.05      339.91     21.24 o
  -6   8   7      545.22      506.17     16.77 o
  -5   8   7      588.27      535.20     17.22 o
  -4   8   7      600.58      624.25     15.91 o
  -3   8   7      217.56      270.43      6.79 o
  -2   8   7     1404.77     1437.28     18.05 o
  -1   8   7     1139.74     1267.33     15.26 o
   0   8   7       55.70       32.66      2.72 o
   1   8   7      478.79      513.33      8.80 o
   2   8   7      150.97      163.97      6.44 o
   3   8   7     1487.09     1369.73     31.39 o
   4   8   7       96.13      121.06      7.22 o
   5   8   7      317.63      314.01     11.18 o
   6   8   7      561.88      559.65     29.03 o
   7   8   7       14.21       15.48     10.51 o
   8   8   7      154.21      148.96     13.97 o
   9   8   7      829.04      838.91     26.59 o
  10   8   7        6.90      -11.83     13.35 o
 -10   9   7       12.78       -9.47     15.76 o
  -9   9   7      197.45      190.45     17.97 o
  -8   9   7       13.12        8.19     12.86 o
  -7   9   7      740.71      748.62     25.54 o
  -6   9   7        0.05       -6.14      8.01 o
  -5   9   7      279.58      311.01     12.00 o
  -4   9   7     1086.73     1018.73     21.59 o
  -3   9   7       75.39       81.17      6.26 o
  -2   9   7      129.16       90.63      4.89 o
  -1   9   7        6.43        4.19      2.58 o
   0   9   7      184.62      215.85      5.72 o
   1   9   7     1597.62     1545.97     20.72 o
   2   9   7        5.22        4.16      2.43 o
   3   9   7     2864.36     2795.70     43.50 o
   4   9   7      186.40      182.33     11.67 o
   5   9   7      236.06      191.05     12.81 o
   6   9   7      720.51      739.29     24.21 o
   7   9   7        6.41       17.97     10.92 o
   8   9   7       62.82       63.99     12.95 o
   9   9   7      123.94      123.51     15.14 o
  -9  10   7      147.71      137.40     19.14 o
  -8  10   7     1152.81     1145.13     33.76 o
  -7  10   7      999.71      966.60     29.64 o
  -6  10   7      304.19      305.72     16.32 o
  -5  10   7     2234.47     2272.81     47.38 o
  -4  10   7     1628.97     1536.37     28.97 o
  -3  10   7       16.22        5.04      6.10 o
  -2  10   7     1929.97     1946.96     29.75 o
  -1  10   7      767.39      714.05     13.81 o
   0  10   7     1076.38     1107.57     28.02 o
   1  10   7     2785.12     2802.51     46.18 o
   2  10   7     1384.85     1332.29     25.58 o
   3  10   7       21.45       16.21      8.25 o
   4  10   7     2799.38     2695.79     54.16 o
   5  10   7      497.18      527.34     19.87 o
   6  10   7      829.68      862.71     27.24 o
   7  10   7     1785.72     1817.45     38.11 o
   8  10   7        0.10       -5.13     12.28 o
   9  10   7        6.15       14.37     20.71 o
  -9  11   7      653.71      597.95     26.39 o
  -8  11   7      495.97      524.95     23.08 o
  -7  11   7       88.84      105.92     15.01 o
  -6  11   7     1101.87     1091.36     30.55 o
  -5  11   7      461.94      513.20     26.78 o
  -4  11   7      833.75      906.80     20.22 o
  -3  11   7      826.86      824.58     18.38 o
  -2  11   7     1407.99     1474.85     26.93 o
  -1  11   7      134.68      180.14      8.12 o
   0  11   7     3964.19     3855.03     55.39 o
   1  11   7       96.45       95.59      7.40 o
   2  11   7     1374.34     1477.35     32.46 o
   3  11   7      755.97      727.45     27.68 o
   4  11   7      189.97      159.50     12.17 o
   5  11   7     1431.77     1375.40     34.20 o
   6  11   7     1334.90     1288.21     42.63 o
   7  11   7      250.41      311.36     16.29 o
   8  11   7      584.34      614.11     22.01 o
  -8  12   7       56.34       71.88     16.64 o
  -7  12   7       92.73      102.25     14.86 o
  -6  12   7       42.39        9.87     11.84 o
  -5  12   7       17.76       17.44      8.39 o
  -4  12   7       11.96        7.29      7.48 o
  -3  12   7        5.80       -1.35      6.58 o
  -2  12   7        5.67        7.50      6.08 o
  -1  12   7      101.51       87.63      7.06 o
   0  12   7       31.53       32.28      6.04 o
   1  12   7      260.43      272.45     10.48 o
   2  12   7      303.51      306.80     14.57 o
   3  12   7       96.98       84.73     10.60 o
   4  12   7       14.31       32.53     10.77 o
   5  12   7       12.49        7.22     11.35 o
   6  12   7       28.58       49.96     13.39 o
   7  12   7      217.69      188.46     14.59 o
  -7  13   7       17.23       19.19     13.60 o
  -6  13   7       10.16        7.43      9.57 o
  -5  13   7      242.21      261.63     11.95 o
  -4  13   7       31.03       31.79      7.87 o
  -3  13   7      723.51      710.82     17.17 o
  -2  13   7       57.36       63.61      7.02 o
  -1  13   7      324.82      342.94     11.12 o
   0  13   7      417.43      376.88     11.96 o
   1  13   7       13.25       30.24     12.05 o
   2  13   7     1238.76     1223.78     29.37 o
   3  13   7      746.82      701.01     22.38 o
   4  13   7        0.38        9.34     10.53 o
   5  13   7      137.05      151.78     14.53 o
   6  13   7       51.91       59.26     13.66 o
   7  13   7      150.88      146.01     16.62 o
  -6  14   7      250.93      266.04     13.63 o
  -5  14   7       85.31       97.42     12.82 o
  -4  14   7     1476.39     1398.75     33.23 o
  -3  14   7        7.06        0.12      8.85 o
  -2  14   7      661.31      656.46     19.78 o
  -1  14   7       80.65       66.03     11.92 o
   0  14   7        4.31        5.73      8.17 o
   1  14   7      438.46      463.21     20.66 o
   2  14   7      184.35      196.52     18.47 o
   3  14   7     1101.15     1096.27     28.85 o
   4  14   7      596.07      582.20     21.69 o
   5  14   7       29.20       26.69     12.55 o
   6  14   7      142.30      126.63     15.33 o
  -5  15   7       49.38       44.67     11.83 o
  -4  15   7        4.77       -0.16     10.16 o
  -3  15   7        0.88       -8.52      9.01 o
  -2  15   7       89.12       95.76     12.87 o
  -1  15   7      683.74      681.88     19.80 o
   0  15   7        6.56       31.38     15.90 o
   1  15   7      146.31      151.57     16.15 o
   2  15   7      111.72      106.98     15.84 o
   3  15   7       38.53       34.98     11.11 o
   4  15   7        4.86       -8.32     14.68 o
   5  15   7        9.68       14.57     27.28 o
  -4  16   7      374.81      403.83     29.36 o
  -3  16   7       12.86       13.28      9.16 o
  -2  16   7      580.85      577.79     27.10 o
  -1  16   7      257.57      279.82     37.10 o
   0  16   7      342.33      383.27     25.72 o
   1  16   7      230.42      281.61     22.64 o
   2  16   7       99.07       79.01     29.27 o
   3  16   7      233.04      247.58     35.77 o
 -12   0   8       40.18       53.83     22.08 o
 -11   0   8      157.08      204.62     39.81 o
 -10   0   8     2575.55     2446.59     78.95 o
  -9   0   8      557.95      575.89     28.22 o
  -8   0   8      740.08      731.99     29.87 o
  -7   0   8     2477.51     2291.03     59.49 o
  -6   0   8       57.73       77.42     11.54 o
  -5   0   8     2143.16     2081.33     51.91 o
  -4   0   8    11498.84    11288.47    197.41 o
  -3   0   8      234.79      211.06      9.08 o
  -2   0   8     2789.40     2858.16     53.37 o
  -1   0   8      136.56       91.58      6.52 o
   0   0   8     2634.75     2504.16     47.14 o
   1   0   8     1532.28     1985.92     38.61 o
   2   0   8       17.46        0.09      5.41 o
   3   0   8    11449.72    11837.93    206.86 o
   4   0   8     2418.93     2503.19     88.95 o
   5   0   8      775.26      798.64     27.10 o
   6   0   8       31.08       21.59      8.97 o
   7   0   8     2639.46     2482.67     53.02 o
   8   0   8       24.23       26.54     12.31 o
   9   0   8      247.74      240.13     18.67 o
  10   0   8       79.68       87.45     16.70 o
  11   0   8      144.02      144.20     23.92 o
 -12   1   8      397.76      440.37     22.46 o
 -11   1   8      522.33      559.54     22.53 o
 -10   1   8       36.15       24.61     14.84 o
  -9   1   8      136.19      164.96     13.36 o
  -8   1   8      433.37      448.97     19.41 o
  -7   1   8        6.29       15.63     10.48 o
  -6   1   8      923.30      895.99     33.09 o
  -5   1   8     1576.49     1546.19     28.81 o
  -4   1   8       20.60       27.93      4.79 o
  -3   1   8     2125.15     2205.77     30.22 o
  -2   1   8       95.03      119.13      5.05 o
  -1   1   8       40.30       47.18      3.97 o
   0   1   8        5.78        3.39      2.36 o
   1   1   8     3035.09     3214.92     38.48 o
   2   1   8      102.99       82.83      3.97 o
   3   1   8      246.22      249.77      8.08 o
   4   1   8        6.41        8.51      9.58 o
   5   1   8      245.43      235.36     16.26 o
   6   1   8      449.41      458.18     24.73 o
   7   1   8      177.24      190.48      9.85 o
   8   1   8        2.96       -8.02      8.02 o
   9   1   8      182.89      175.18     12.53 o
  10   1   8       24.27       31.65     11.12 o
  11   1   8       64.67       87.42     14.01 o
 -11   2   8      109.71      116.40     16.25 o
 -10   2   8      400.57      379.32     18.84 o
  -9   2   8      207.26      186.71     14.16 o
  -8   2   8      615.33      671.25     20.35 o
  -7   2   8      134.89      147.86     10.40 o
  -6   2   8      563.45      523.47     15.70 o
  -5   2   8     1998.42     1985.06     55.01 o
  -4   2   8     2098.27     2267.06     34.45 o
  -3   2   8     4527.39     4505.33     57.78 o
  -2   2   8     1664.41     1568.10     23.32 o
  -1   2   8      690.75      751.34     10.60 o
   0   2   8     6296.69     6543.45     75.34 o
   1   2   8     3608.22     3734.29     41.18 o
   2   2   8      254.05      287.35      6.13 o
   3   2   8      831.43      636.91     11.12 o
   4   2   8     2929.39     2943.82     54.85 o
   5   2   8     2957.27     3024.39     51.87 o
   6   2   8     3392.30     3238.96     49.83 o
   7   2   8     1028.43     1012.40     20.40 o
   8   2   8       69.38       62.04     12.97 o
   9   2   8      191.84      224.66     12.67 o
  10   2   8      147.81      173.67     14.37 o
  11   2   8      219.31      264.75     20.40 o
 -11   3   8        2.25        5.03     20.81 o
 -10   3   8      587.27      565.38     23.92 o
  -9   3   8      677.49      719.61     23.02 o
  -8   3   8      151.97      132.17     11.62 o
  -7   3   8     1955.39     1874.01     35.98 o
  -6   3   8     1368.27     1403.92     28.03 o
  -5   3   8      213.34      217.30     10.94 o
  -4   3   8     6539.11     6330.67     87.71 o
  -3   3   8     3175.41     3011.31     39.87 o
  -2   3   8      945.54      932.41     12.72 o
  -1   3   8    10959.93    10641.17    120.86 o
   0   3   8     3539.91     3712.72     41.10 o
   1   3   8     6916.95     7338.65     78.67 o
   2   3   8     9033.87     8635.16     99.06 o
   3   3   8       78.88       71.63      4.53 o
   4   3   8     4535.51     4401.52     57.32 o
   5   3   8     2542.55     2422.01     38.09 o
   6   3   8      583.84      672.89     16.92 o
   7   3   8     2618.51     2714.84     40.44 o
   8   3   8     2164.39     2108.33     34.52 o
   9   3   8      134.00      139.00     12.35 o
  10   3   8      552.92      640.45     21.41 o
  11   3   8      277.11      283.85     19.57 o
 -11   4   8       63.21       99.66     21.84 o
 -10   4   8      213.23      197.10     23.24 o
  -9   4   8        3.09       -4.77     10.34 o
  -8   4   8     1424.11     1484.78     33.27 o
  -7   4   8      719.32      722.94     20.02 o
  -6   4   8        1.42        2.48      6.97 o
  -5   4   8     1421.60     1375.94     23.65 o
  -4   4   8     2215.14     2259.96     49.15 o
  -3   4   8     2361.33     2406.70     32.48 o
  -2   4   8     1996.96     1927.46     22.91 o
  -1   4   8        3.60       -0.05      2.84 o
   0   4   8     2779.31     2785.23     31.58 o
   1   4   8     1333.61     1277.53     16.36 o
   2   4   8       50.70       71.21      4.33 o
   3   4   8     3429.17     3369.98     44.52 o
   4   4   8     1294.56     1272.74     20.18 o
   5   4   8      549.66      533.04     12.60 o
   6   4   8      912.37      917.16     20.69 o
   7   4   8      338.97      324.31     14.63 o
   8   4   8        8.80        5.54     11.84 o
   9   4   8       44.09       36.08     11.02 o
  10   4   8        3.42        7.47     11.89 o
 -11   5   8        8.64       -4.87     19.28 o
 -10   5   8       12.28       16.26     17.97 o
  -9   5   8        3.77       -5.76     15.50 o
  -8   5   8        3.68       -9.20      9.20 o
  -7   5   8       35.22       34.56     10.75 o
  -6   5   8      227.01      220.24      9.48 o
  -5   5   8        0.61       -0.48      5.33 o
  -4   5   8      156.02      129.40      6.64 o
  -3   5   8       85.71      102.65      4.51 o
  -2   5   8      722.36      836.34     11.83 o
  -1   5   8      991.04      996.54     12.60 o
   0   5   8        3.61        9.02      2.80 o
   1   5   8     1753.29     1800.34     20.51 o
   2   5   8     1314.19     1222.29     17.22 o
   3   5   8        6.73        9.57      3.98 o
   4   5   8     1988.95     2083.04     29.95 o
   5   5   8     1076.55      999.13     17.92 o
   6   5   8      120.29      103.94      7.98 o
   7   5   8       17.03       33.21      7.70 o
   8   5   8       68.38       86.30      9.61 o
   9   5   8        8.76       15.74     10.81 o
  10   5   8       18.73       22.77     13.61 o
 -11   6   8       92.29       85.17     22.40 o
 -10   6   8      484.76      521.80     30.74 o
  -9   6   8        1.07       -6.63     16.49 o
  -8   6   8     1527.45     1576.34    142.88 o
  -7   6   8      157.78      164.06     11.09 o
  -6   6   8       18.20       27.33      6.86 o
  -5   6   8      257.56      238.44      8.11 o
  -4   6   8      286.35      273.08      7.61 o
  -3   6   8     1057.69      946.89     19.52 o
  -2   6   8     4694.24     4816.69     49.92 o
  -1   6   8       12.41        6.88      3.01 o
   0   6   8     3959.03     4049.56     40.11 o
   1   6   8     4037.14     3880.64     40.80 o
   2   6   8        3.08        1.81      3.22 o
   3   6   8     1772.56     1639.41     22.33 o
   4   6   8     2904.96     2777.90     38.29 o
   5   6   8     1992.88     2004.20     33.00 o
   6   6   8     1487.08     1481.40     28.20 o
   7   6   8      751.74      683.38     18.46 o
   8   6   8      699.80      676.33     19.15 o
   9   6   8     1041.30     1036.93     28.34 o
  10   6   8       54.64       29.66     14.18 o
 -10   7   8        0.52      -22.92     22.92 o
  -9   7   8       94.99       47.13     17.40 o
  -8   7   8      255.54      248.46     16.42 o
  -7   7   8      171.03      197.45     14.17 o
  -6   7   8      206.10      199.64     14.88 o
  -5   7   8     1974.46     2024.41     29.50 o
  -4   7   8      652.28      719.69     12.68 o
  -3   7   8      946.96      880.47     12.81 o
  -2   7   8      295.02      287.53      6.38 o
  -1   7   8      625.68      619.92      9.22 o
   0   7   8      878.37      842.81     10.79 o
   1   7   8        8.50        5.57      3.23 o
   2   7   8     1570.20     1595.72     18.99 o
   3   7   8      385.10      353.93      9.98 o
   4   7   8     3520.35     3427.89     50.75 o
   5   7   8      405.71      409.30     12.68 o
   6   7   8      294.19      253.33     11.12 o
   7   7   8       94.85       85.60      9.72 o
   8   7   8       93.32      115.96     19.81 o
   9   7   8       37.51       35.53     13.36 o
  10   7   8        5.89      -12.07     13.59 o
 -10   8   8       25.03       -5.51     19.31 o
  -9   8   8      146.62      103.15     19.17 o
  -8   8   8      130.50       94.68     12.39 o
  -7   8   8      113.79      116.68     11.59 o
  -6   8   8      424.20      395.70     14.36 o
  -5   8   8      898.03      833.23     21.58 o
  -4   8   8       28.48       24.20      4.00 o
  -3   8   8      672.45      608.78     10.22 o
  -2   8   8      614.11      640.73      9.66 o
  -1   8   8      142.68      193.19      5.10 o
   0   8   8     2178.41     2288.07     22.97 o
   1   8   8       79.46       92.95      5.06 o
   2   8   8     1560.54     1567.75     20.03 o
   3   8   8      996.42      962.36     16.68 o
   4   8   8        5.24        8.80      6.01 o
   5   8   8      310.91      295.49     10.92 o
   6   8   8     1040.01     1067.08     29.76 o
   7   8   8        6.04        4.79     12.08 o
   8   8   8       87.07       83.50     13.10 o
   9   8   8      169.80      182.52     16.20 o
 -10   9   8       45.52       30.86     17.42 o
  -9   9   8      371.32      398.87     22.84 o
  -8   9   8      179.25      194.27     16.95 o
  -7   9   8       33.57       37.02     19.04 o
  -6   9   8     1455.80     1414.50     29.27 o
  -5   9   8       59.97       70.13      8.42 o
  -4   9   8     2411.95     2312.84     35.83 o
  -3   9   8      785.87      753.45     15.53 o
  -2   9   8      487.35      439.97     11.43 o
  -1   9   8     1906.39     1936.77     27.08 o
   0   9   8      575.15      615.62     12.18 o
   1   9   8     3356.08     3302.41     43.28 o
   2   9   8     7922.56     7943.17    108.97 o
   3   9   8       11.91        1.84      6.49 o
   4   9   8      455.03      480.62     17.92 o
   5   9   8     1475.88     1466.94     34.76 o
   6   9   8       24.24       20.03     11.51 o
   7   9   8     1360.23     1310.74     35.62 o
   8   9   8      266.54      282.76     16.61 o
   9   9   8       87.19       89.92     15.05 o
  -9  10   8       68.51       72.30     17.23 o
  -8  10   8       43.51       34.66     13.89 o
  -7  10   8      132.14      135.05     14.87 o
  -6  10   8       11.62        8.53     11.09 o
  -5  10   8      553.38      564.03     19.65 o
  -4  10   8      483.30      451.91     14.22 o
  -3  10   8      310.62      285.25     10.66 o
  -2  10   8      372.18      349.81     13.38 o
  -1  10   8       12.88       21.21      6.19 o
   0  10   8      192.37      199.56      8.17 o
   1  10   8      141.70      154.08      8.44 o
   2  10   8      249.89      232.21     10.14 o
   3  10   8      507.73      510.48     18.04 o
   4  10   8     1260.22     1100.27     28.42 o
   5  10   8      198.52      181.97     13.70 o
   6  10   8      823.40      795.88     26.16 o
   7  10   8        8.36       13.51     13.17 o
   8  10   8       81.15       60.84     13.57 o
  -9  11   8      179.32      159.15     19.16 o
  -8  11   8      153.49      150.45     26.69 o
  -7  11   8      352.72      373.49     26.24 o
  -6  11   8      299.71      308.24     16.92 o
  -5  11   8      333.29      323.64     12.84 o
  -4  11   8      827.33      795.77     23.56 o
  -3  11   8        6.61        6.93      7.00 o
  -2  11   8      692.84      663.64     16.30 o
  -1  11   8      854.72      849.20     18.53 o
   0  11   8      974.93      938.17     25.10 o
   1  11   8       11.27       13.06      6.79 o
   2  11   8      745.31      762.64     18.50 o
   3  11   8        0.37        4.55      8.81 o
   4  11   8      458.85      461.59     18.55 o
   5  11   8      793.28      823.82     25.36 o
   6  11   8       14.87        0.11     12.30 o
   7  11   8      239.21      282.84     18.49 o
   8  11   8      123.34      123.37     15.11 o
  -8  12   8      585.34      611.95     52.36 o
  -7  12   8      480.27      522.78     23.10 o
  -6  12   8      414.14      418.31     15.59 o
  -5  12   8     1893.01     1831.50     35.13 o
  -4  12   8      148.99      140.27      9.79 o
  -3  12   8     1784.16     1750.33     32.06 o
  -2  12   8     3719.31     3633.69     58.93 o
  -1  12   8        2.67       -3.15      6.54 o
   0  12   8     4659.29     4675.36     74.08 o
   1  12   8     2051.92     2018.93     35.98 o
   2  12   8      635.86      596.75     19.86 o
   3  12   8     4024.28     4045.99     83.80 o
   4  12   8     1354.71     1263.86     31.90 o
   5  12   8      147.53      123.33     13.64 o
   6  12   8     1588.20     1639.30     40.79 o
   7  12   8      138.24      129.62     14.18 o
  -7  13   8      239.93      228.19     20.37 o
  -6  13   8      504.04      517.68     18.07 o
  -5  13   8      251.76      240.14     16.95 o
  -4  13   8      725.38      704.50     18.41 o
  -3  13   8       54.57       46.14     11.29 o
  -2  13   8      808.54      833.23     19.03 o
  -1  13   8     2699.66     2755.28     46.21 o
   0  13   8      785.12      755.98     17.65 o
   1  13   8      620.05      637.63     16.94 o
   2  13   8     2189.35     2133.66     44.96 o
   3  13   8       91.51       89.76     11.81 o
   4  13   8      706.12      689.89     30.16 o
   5  13   8     1163.66     1208.00     33.20 o
   6  13   8        5.06      -12.18     12.74 o
  -6  14   8      173.18      192.39     12.93 o
  -5  14   8       25.29       33.53      9.39 o
  -4  14   8       20.37       23.76     10.70 o
  -3  14   8      220.11      257.05     13.64 o
  -2  14   8        9.23       14.10      9.12 o
  -1  14   8       23.19        7.20      8.92 o
   0  14   8      123.92      128.10     13.20 o
   1  14   8      150.91      163.91     11.76 o
   2  14   8       71.35       64.80     12.18 o
   3  14   8      179.31      176.70     14.08 o
   4  14   8       10.05       23.55     11.77 o
   5  14   8        2.00       -1.62     12.77 o
  -5  15   8      109.60      104.63     13.58 o
  -4  15   8       86.89       88.49     11.98 o
  -3  15   8      480.77      440.05     17.50 o
  -2  15   8      533.31      549.66     18.68 o
  -1  15   8      218.17      235.03     12.82 o
   0  15   8      722.14      690.41     35.83 o
   1  15   8       40.75       37.25     15.54 o
   2  15   8      160.06      154.02     26.56 o
   3  15   8       18.64       18.98     12.46 o
   4  15   8       49.11       51.32     19.02 o
  -3  16   8       49.24       60.24     10.72 o
  -2  16   8      220.17      211.79     12.45 o
  -1  16   8       23.97       15.50      9.43 o
   0  16   8      276.65      301.97     24.87 o
   1  16   8       70.99       58.78     18.85 o
   2  16   8       18.24       -9.99     17.34 o
 -11   1   9       41.83       21.48     14.48 o
 -10   1   9      118.91      139.71     14.67 o
  -9   1   9      753.39      735.83     23.27 o
  -8   1   9      129.18      125.15     13.58 o
  -7   1   9      445.87      472.98     16.32 o
  -6   1   9      446.62      374.39     15.19 o
  -5   1   9       12.45       10.64      5.64 o
  -4   1   9     3628.34     3470.17     46.18 o
  -3   1   9       29.05       29.40      4.50 o
  -2   1   9     1233.77     1196.35     18.40 o
  -1   1   9     4585.00     4677.53     59.36 o
   0   1   9      374.05      463.67      8.29 o
   1   1   9    10201.57    10535.42    130.27 o
   2   1   9     2475.63     2410.28     30.22 o
   3   1   9     2367.28     2352.74     30.05 o
   4   1   9     1408.07     1492.42     33.02 o
   5   1   9     1094.52     1103.42     24.08 o
   6   1   9       11.16        6.49      7.16 o
   7   1   9     1285.59     1272.91     23.72 o
   8   1   9        2.27        3.39      8.68 o
   9   1   9      337.57      356.85     15.01 o
  10   1   9       56.02       46.67     13.04 o
 -11   2   9       35.49       56.60     15.20 o
 -10   2   9      167.90      161.05     15.47 o
  -9   2   9        8.27       -0.46     12.74 o
  -8   2   9     1491.37     1518.45     32.64 o
  -7   2   9       82.24       69.99      9.71 o
  -6   2   9      576.01      535.49     19.05 o
  -5   2   9      376.24      354.16     11.00 o
  -4   2   9     1015.48     1150.09     18.64 o
  -3   2   9     1892.65     1734.36     25.02 o
  -2   2   9     1941.55     1957.19     27.37 o
  -1   2   9     2714.76     2756.86     33.69 o
   0   2   9     1064.33      962.15     13.91 o
   1   2   9     3939.36     4353.08     55.61 o
   2   2   9      109.17      107.86      3.95 o
   3   2   9      914.88      796.62     13.18 o
   4   2   9      227.57      221.49      7.74 o
   5   2   9     2355.62     2282.04     36.74 o
   6   2   9     1894.34     1779.15     31.33 o
   7   2   9        4.08       -3.08      7.51 o
   8   2   9     1068.62     1055.53     22.72 o
   9   2   9       37.92       55.85     12.16 o
  10   2   9       48.10       51.99     13.48 o
 -11   3   9       21.25       31.89     20.50 o
 -10   3   9      123.30      115.25     15.86 o
  -9   3   9       78.44       63.16     12.36 o
  -8   3   9      570.58      553.44     19.19 o
  -7   3   9        0.29        5.38      8.21 o
  -6   3   9      259.69      245.68      9.93 o
  -5   3   9      667.05      633.77     14.62 o
  -4   3   9       48.15       47.29      5.27 o
  -3   3   9        0.17        0.80      4.19 o
  -2   3   9      223.60      236.31      6.79 o
  -1   3   9      117.37      127.30      4.68 o
   0   3   9      186.68      192.95      6.47 o
   1   3   9      108.69      108.05      4.10 o
   2   3   9       44.71       54.15      4.23 o
   3   3   9        0.02        4.85      4.11 o
   4   3   9      300.89      298.95      9.21 o
   5   3   9      112.00      114.80      7.18 o
   6   3   9       33.62       30.48      7.70 o
   7   3   9      281.39      293.11     11.78 o
   8   3   9      318.77      309.87     26.01 o
   9   3   9        1.17        3.26     10.82 o
  10   3   9      111.63      128.00     14.81 o
 -11   4   9       55.42       42.33     21.02 o
 -10   4   9       50.45        5.43     18.02 o
  -9   4   9      481.66      464.96     32.13 o
  -8   4   9      210.15      199.05     13.04 o
  -7   4   9        4.88       12.77      8.64 o
  -6   4   9     2290.08     2231.45     36.13 o
  -5   4   9     1148.64     1200.20     21.81 o
  -4   4   9      125.23      123.02      6.27 o
  -3   4   9     5889.77     5406.85     63.63 o
  -2   4   9     2738.44     3069.90     37.48 o
  -1   4   9     4624.60     4974.22     54.64 o
   0   4   9    11327.25    11658.43    123.98 o
   1   4   9      239.03      275.45      7.13 o
   2   4   9     7599.68     7911.14     91.43 o
   3   4   9    10776.88    10747.68    123.25 o
   4   4   9       87.96       71.01      5.33 o
   5   4   9      339.07      347.17     14.73 o
   6   4   9     1277.14     1287.82     22.45 o
   7   4   9      448.93      421.40     16.53 o
   8   4   9      637.69      710.56     20.59 o
   9   4   9      455.99      432.75     17.47 o
  10   4   9       12.19       17.13     12.29 o
 -11   5   9       30.68       14.04     21.21 o
 -10   5   9       64.67       85.81     20.28 o
  -9   5   9        5.39       13.98     16.86 o
  -8   5   9     1182.51     1231.44     29.76 o
  -7   5   9      262.49      280.18     11.58 o
  -6   5   9       21.83       27.83      7.02 o
  -5   5   9     3693.85     3485.90     51.45 o
  -4   5   9     3455.32     3241.26     40.11 o
  -3   5   9       54.78       66.98      5.37 o
  -2   5   9     3331.14     3225.74     36.72 o
  -1   5   9     5249.79     5337.67     58.47 o
   0   5   9     2117.10     2171.50     29.89 o
   1   5   9    13297.52    13239.94    150.39 o
   2   5   9     4262.67     4383.90     52.38 o
   3   5   9     3317.36     3112.94     38.75 o
   4   5   9     1498.66     1397.03     22.08 o
   5   5   9      258.97      276.89      9.53 o
   6   5   9     1042.24     1023.04     21.75 o
   7   5   9     2678.74     2622.82     43.36 o
   8   5   9      178.11      176.17     11.24 o
   9   5   9      242.24      244.64     14.93 o
  10   5   9      667.98      631.14     32.11 o
 -11   6   9      100.72       75.50     23.49 o
 -10   6   9       57.19       -0.57     18.91 o
  -9   6   9       17.83       11.46     17.80 o
  -8   6   9      334.85      349.32     18.75 o
  -7   6   9      660.87      623.13     18.94 o
  -6   6   9       75.03       97.01      8.15 o
  -5   6   9      550.40      596.04     13.00 o
  -4   6   9      842.05      737.70     12.96 o
  -3   6   9      163.46      165.94      5.69 o
  -2   6   9        2.94        9.05      3.72 o
  -1   6   9     1697.04     1688.56     23.53 o
   0   6   9      537.39      562.96      9.61 o
   1   6   9      797.65      901.64     13.08 o
   2   6   9     1584.62     1500.46     19.32 o
   3   6   9     1267.66     1290.27     18.99 o
   4   6   9      476.89      490.54     14.88 o
   5   6   9       25.89       40.50      7.26 o
   6   6   9      122.41      143.83      9.71 o
   7   6   9      188.52      191.24     11.41 o
   8   6   9      277.98      252.66     12.61 o
   9   6   9      131.83      157.22     15.35 o
  10   6   9        4.91       -2.38     13.68 o
 -10   7   9      265.45      320.62     22.30 o
  -9   7   9     1051.01     1060.96     33.17 o
  -8   7   9      228.46      248.88     19.94 o
  -7   7   9     2390.53     2356.97     50.77 o
  -6   7   9     1583.92     1527.97     30.89 o
  -5   7   9      970.99      939.47     16.95 o
  -4   7   9     2291.60     2311.29     30.00 o
  -3   7   9        7.28        8.58      3.95 o
  -2   7   9     1067.15     1065.85     14.69 o
  -1   7   9     2247.61     2418.32     26.80 o
   0   7   9     1776.29     1947.86     22.24 o
   1   7   9       93.20       96.61      5.76 o
   2   7   9      900.10      939.43     16.13 o
   3   7   9      719.52      704.65     14.14 o
   4   7   9     1743.01     1680.30     30.01 o
   5   7   9      577.24      593.82     15.87 o
   6   7   9      387.24      397.15     13.59 o
   7   7   9       18.39       28.37     12.23 o
   8   7   9       62.23       57.33     12.49 o
   9   7   9       61.62       66.27     13.80 o
 -10   8   9      502.78      479.60     25.53 o
  -9   8   9       29.41       35.04     14.94 o
  -8   8   9     2568.78     2481.61     47.67 o
  -7   8   9      655.63      689.83     20.98 o
  -6   8   9     1821.91     1799.27     35.24 o
  -5   8   9     1699.15     1644.30     28.10 o
  -4   8   9      245.21      283.69     10.49 o
  -3   8   9     1348.64     1452.61     24.42 o
  -2   8   9     3699.17     3739.52     53.75 o
  -1   8   9     1108.58     1029.54     15.49 o
   0   8   9     3730.85     4104.15     53.18 o
   1   8   9       32.84       24.01      4.83 o
   2   8   9       21.00       22.49      5.22 o
   3   8   9     2267.34     2245.63     32.08 o
   4   8   9      225.56      206.73      9.28 o
   5   8   9      681.50      649.75     19.06 o
   6   8   9      392.58      376.35     19.11 o
   7   8   9      274.25      278.37     17.15 o
   8   8   9       31.05       22.08     12.55 o
   9   8   9       80.36       69.68     15.08 o
  -9   9   9      758.05      681.84     27.91 o
  -8   9   9       32.96       17.15     13.87 o
  -7   9   9      108.90      107.08     15.43 o
  -6   9   9      108.07      146.68     11.13 o
  -5   9   9       50.71       42.75      7.59 o
  -4   9   9       10.42        7.85      6.25 o
  -3   9   9        5.33       14.31      5.88 o
  -2   9   9      137.38      147.72      7.67 o
  -1   9   9      231.49      277.43      8.93 o
   0   9   9      600.65      613.63     13.56 o
   1   9   9      630.32      629.56     14.24 o
   2   9   9       23.49       23.19      6.14 o
   3   9   9        0.25       -5.36      7.14 o
   4   9   9      561.33      551.28     19.52 o
   5   9   9       24.81       18.40     10.75 o
   6   9   9       46.90       59.99     12.27 o
   7   9   9        0.07      -12.17     12.58 o
   8   9   9      131.40      137.62     14.71 o
   9   9   9       22.36       22.40     14.78 o
  -9  10   9      209.26      224.86     19.36 o
  -8  10   9       54.10       65.67     15.45 o
  -7  10   9      168.78      192.47     17.77 o
  -6  10   9      719.74      703.93     20.37 o
  -5  10   9       34.04       33.92      8.50 o
  -4  10   9      525.97      491.50     15.23 o
  -3  10   9     1776.26     1806.36     32.92 o
  -2  10   9     1131.29     1025.16     21.52 o
  -1  10   9     1142.81     1129.24     22.68 o
   0  10   9     3661.35     3655.84     59.09 o
   1  10   9       65.92       48.31      7.46 o
   2  10   9     2211.54     2134.48     38.08 o
   3  10   9      690.44      703.87     21.62 o
   4  10   9        2.52        6.99      9.65 o
   5  10   9     3056.71     2920.58     59.79 o
   6  10   9      323.05      337.42     19.78 o
   7  10   9       81.93       82.21     14.94 o
   8  10   9      836.30      902.31     28.03 o
  -8  11   9       89.84      129.73     16.78 o
  -7  11   9      349.47      327.56     19.10 o
  -6  11   9       32.20       38.35      9.83 o
  -5  11   9      582.47      626.42     18.39 o
  -4  11   9     1647.07     1675.17     32.02 o
  -3  11   9       33.43       46.11      7.69 o
  -2  11   9     1935.31     1940.55     34.67 o
  -1  11   9     2523.78     2521.10     42.94 o
   0  11   9       70.18       88.13      8.73 o
   1  11   9     7021.63     6823.20    106.21 o
   2  11   9      812.80      796.16     19.48 o
   3  11   9      706.10      672.51     21.79 o
   4  11   9     1599.82     1445.27     34.95 o
   5  11   9      116.48      147.41     14.11 o
   6  11   9      338.73      352.59     22.88 o
   7  11   9      838.27      941.21     37.47 o
  -8  12   9      113.58      120.30     17.43 o
  -7  12   9        9.67       13.96     11.48 o
  -6  12   9        2.01        1.19      9.87 o
  -5  12   9      102.48       92.18     10.39 o
  -4  12   9       74.39       84.97      9.46 o
  -3  12   9      222.54      208.23     10.47 o
  -2  12   9      105.82      107.46      8.71 o
  -1  12   9      126.30      136.87     15.18 o
   0  12   9      138.66      141.00     19.14 o
   1  12   9       40.31       22.94      7.88 o
   2  12   9      404.53      377.96     13.91 o
   3  12   9       83.56      100.61     11.68 o
   4  12   9       41.22       38.53     11.39 o
   5  12   9      373.44      367.45     18.69 o
   6  12   9      180.82      184.95     16.79 o
   7  12   9       12.71       -5.46     14.03 o
  -7  13   9      311.02      316.28     16.44 o
  -6  13   9       88.16      114.24     12.12 o
  -5  13   9      196.89      198.46     12.11 o
  -4  13   9      369.85      334.68     13.48 o
  -3  13   9      119.39      121.13      9.40 o
  -2  13   9      441.35      469.28     16.30 o
  -1  13   9      315.70      352.73     17.34 o
   0  13   9       82.07       84.14      9.14 o
   1  13   9      490.89      494.94     15.52 o
   2  13   9      453.06      466.67     18.66 o
   3  13   9       32.08       35.10     11.18 o
   4  13   9     1037.17     1030.09     29.56 o
   5  13   9       74.56       74.79     13.99 o
   6  13   9      220.52      266.61     18.85 o
  -6  14   9      608.46      644.42     20.62 o
  -5  14   9      153.38      196.05     12.76 o
  -4  14   9        3.41       -1.54     10.74 o
  -3  14   9      457.10      485.40     18.83 o
  -2  14   9      480.73      487.78     18.84 o
  -1  14   9      368.30      368.32     14.24 o
   0  14   9     1125.17     1125.15     26.36 o
   1  14   9       84.89       83.83      9.59 o
   2  14   9      111.00      112.82     12.15 o
   3  14   9      573.08      571.84     21.71 o
   4  14   9       53.37       33.83     12.62 o
   5  14   9      478.31      506.59     21.69 o
  -4  15   9       14.17       17.26     11.44 o
  -3  15   9       64.29       71.42     11.76 o
  -2  15   9       86.86       92.67     18.79 o
  -1  15   9       53.74       60.95     10.86 o
   0  15   9       20.89       32.84     11.21 o
   1  15   9       99.28       79.86     19.75 o
   2  15   9      121.70      116.62     17.87 o
   3  15   9       10.86        9.58     11.84 o
  -2  16   9       22.90       28.44     10.67 o
  -1  16   9      142.45      141.52     14.28 o
   0  16   9      328.88      398.51     28.61 o
   1  16   9       34.19       31.20     19.63 o
 -11   0  10      297.65      305.41     57.06 o
 -10   0  10       10.06       -8.22     17.03 o
  -9   0  10     1723.38     1756.30     53.76 o
  -8   0  10      484.02      567.86     27.72 o
  -7   0  10      585.88      641.00     27.08 o
  -6   0  10    10354.97    10152.88    180.84 o
  -5   0  10      605.70      580.04     18.55 o
  -4   0  10     5589.97     5684.49    103.21 o
  -3   0  10    10430.57     9833.93    173.25 o
  -2   0  10      156.88      176.64     23.82 o
  -1   0  10     4777.84     4639.32    131.26 o
   0   0  10     1512.78     1284.14     28.01 o
   1   0  10     1694.32     1865.67     37.95 o
   2   0  10      229.11      154.06     13.39 o
   3   0  10     1782.28     1623.27     35.17 o
   4   0  10       78.17       78.32      9.23 o
   5   0  10     2143.32     2107.00     55.21 o
   6   0  10       40.59       21.04     12.54 o
   7   0  10     2757.75     2555.21     55.31 o
   8   0  10       37.23       37.49     13.77 o
   9   0  10       22.79        9.60     16.69 o
  10   0  10      155.03      131.45     19.16 o
 -11   1  10       59.02       73.93     15.37 o
 -10   1  10      665.57      718.23     37.11 o
  -9   1  10      286.14      255.58     15.69 o
  -8   1  10      426.29      458.18     19.48 o
  -7   1  10     1781.70     1712.24     34.39 o
  -6   1  10      163.36      159.75     12.28 o
  -5   1  10     4542.35     4383.90     58.00 o
  -4   1  10     1136.82     1028.16     17.58 o
  -3   1  10       19.24       17.28      4.69 o
  -2   1  10      154.30      117.12      6.03 o
  -1   1  10      510.24      489.60      8.83 o
   0   1  10     1063.30     1145.86     18.17 o
   1   1  10     5586.08     5683.29     74.62 o
   2   1  10     1525.84     1573.94     21.33 o
   3   1  10      771.98      738.49     12.79 o
   4   1  10       52.03       33.72      6.44 o
   5   1  10       64.09       79.79     10.21 o
   6   1  10       41.26       23.62      8.31 o
   7   1  10        8.46        5.74      8.10 o
   8   1  10       18.22       -4.20      9.09 o
   9   1  10        3.45       -9.98     10.35 o
  10   1  10       12.73        4.19     12.71 o
 -11   2  10       42.33       24.59     16.20 o
 -10   2  10      317.14      347.33     18.64 o
  -9   2  10        2.53        4.82     11.10 o
  -8   2  10       12.38        7.63     10.32 o
  -7   2  10      334.31      390.63     14.96 o
  -6   2  10       14.07       14.41      6.70 o
  -5   2  10      404.69      370.85     10.63 o
  -4   2  10     1203.85     1130.01     18.74 o
  -3   2  10      509.89      517.85     11.37 o
  -2   2  10      448.28      405.94      9.92 o
  -1   2  10     3326.56     3369.78     40.81 o
   0   2  10       99.53       92.32      8.07 o
   1   2  10      332.53      287.52      8.41 o
   2   2  10     5117.95     5396.12     63.71 o
   3   2  10       25.19       28.32      4.53 o
   4   2  10     2187.60     1975.40     28.99 o
   5   2  10     3089.20     3144.17     54.34 o
   6   2  10      420.73      426.74     14.04 o
   7   2  10      444.58      410.25     13.50 o
   8   2  10      413.80      452.65     15.35 o
   9   2  10       15.05       28.63     11.72 o
  10   2  10      603.06      614.75     25.86 o
 -11   3  10      171.81      166.78     26.23 o
 -10   3  10      464.05      515.67     24.44 o
  -9   3  10     1007.51     1022.33     28.01 o
  -8   3  10      661.42      645.54     20.61 o
  -7   3  10      111.54      113.81      9.38 o
  -6   3  10       43.28       50.18      7.41 o
  -5   3  10     2699.42     2475.02     35.25 o
  -4   3  10      271.58      306.71     16.09 o
  -3   3  10     5541.13     5516.86     70.67 o
  -2   3  10    10631.60    10647.07    121.86 o
  -1   3  10       35.99       39.99      4.10 o
   0   3  10     2578.88     2568.50     35.02 o
   1   3  10     6432.67     6054.71     70.84 o
   2   3  10      368.72      320.25      9.95 o
   3   3  10    11395.64    11574.94    132.76 o
   4   3  10     1830.95     1835.26     27.38 o
   5   3  10     2099.06     1954.17     29.62 o
   6   3  10     2639.42     2709.11     39.45 o
   7   3  10      364.35      398.34     14.66 o
   8   3  10      567.85      578.10     24.41 o
   9   3  10     2190.70     2269.28     42.47 o
  10   3  10        7.82       19.75     12.88 o
 -11   4  10       69.45       42.61     22.37 o
 -10   4  10        0.13        4.53     18.62 o
  -9   4  10      552.83      546.05     39.26 o
  -8   4  10      235.09      249.99     12.60 o
  -7   4  10      298.98      293.33     13.06 o
  -6   4  10      140.95      158.36      9.27 o
  -5   4  10       63.67       66.03      6.30 o
  -4   4  10     2033.28     1884.08     27.65 o
  -3   4  10     1156.96     1112.36     16.65 o
  -2   4  10      981.08      997.45     15.19 o
  -1   4  10      342.20      303.56      9.13 o
   0   4  10      149.82      136.37      6.16 o
   1   4  10     1467.92     1584.55     21.55 o
   2   4  10     4161.60     4115.60     49.76 o
   3   4  10      273.96      249.17      7.41 o
   4   4  10     1172.18     1126.82     19.27 o
   5   4  10      642.01      630.83     16.01 o
   6   4  10       33.50       30.67      7.32 o
   7   4  10     1286.47     1295.34     26.63 o
   8   4  10      540.89      519.82     15.84 o
   9   4  10       26.81        8.33     11.47 o
  10   4  10      394.38      420.15     22.11 o
 -11   5  10       69.48       46.18     24.36 o
 -10   5  10       25.73       42.26     19.45 o
  -9   5  10      160.73      150.19     16.36 o
  -8   5  10       73.69       84.40     11.85 o
  -7   5  10      712.38      752.31     18.81 o
  -6   5  10      706.41      711.23     17.04 o
  -5   5  10     1530.61     1455.08     23.41 o
  -4   5  10      704.20      675.83     12.50 o
  -3   5  10       43.72       38.59      4.85 o
  -2   5  10     1152.32     1099.22     16.37 o
  -1   5  10      704.09      774.42     12.77 o
   0   5  10       75.70       96.02      5.97 o
   1   5  10      238.22      185.32      7.32 o
   2   5  10      270.65      301.44      7.93 o
   3   5  10       22.76       19.54      5.30 o
   4   5  10      472.14      424.31     10.72 o
   5   5  10       64.15       56.11      7.61 o
   6   5  10       35.26       43.29      8.45 o
   7   5  10      152.67      153.22     14.28 o
   8   5  10        0.88       10.16      9.06 o
   9   5  10      119.71      145.73     13.35 o
  10   5  10       72.81       86.73     15.59 o
 -10   6  10      159.90      161.18     23.31 o
  -9   6  10      501.45      485.64     23.13 o
  -8   6  10      410.65      406.72     20.40 o
  -7   6  10      331.75      298.99     16.80 o
  -6   6  10     1334.62     1317.84     24.73 o
  -5   6  10      851.09      780.01     14.34 o
  -4   6  10      548.77      499.44     10.91 o
  -3   6  10     3580.61     3515.53     43.12 o
  -2   6  10      265.14      284.73      7.13 o
  -1   6  10     7243.05     7651.41     82.87 o
   0   6  10     5123.87     5241.53     57.84 o
   1   6  10       11.26        4.35      4.41 o
   2   6  10     3618.14     3664.04     44.86 o
   3   6  10       64.47       65.92      6.18 o
   4   6  10       27.09       27.49      6.07 o
   5   6  10     4188.13     4127.94     61.13 o
   6   6  10      254.37      232.57     11.59 o
   7   6  10      323.15      336.10     13.84 o
   8   6  10      131.23      148.16     12.17 o
   9   6  10      220.46      221.78     16.80 o
 -10   7  10      344.76      316.71     27.74 o
  -9   7  10        1.28       -7.54     13.96 o
  -8   7  10       97.12       77.96     14.10 o
  -7   7  10      276.26      264.05     16.43 o
  -6   7  10        7.40        6.84      7.67 o
  -5   7  10     1369.26     1357.70     24.50 o
  -4   7  10      502.90      466.89     10.78 o
  -3   7  10      134.89      119.98      5.91 o
  -2   7  10      806.36      851.51     12.93 o
  -1   7  10      421.30      413.28      8.76 o
   0   7  10      410.04      441.60      8.94 o
   1   7  10     2231.66     2305.50     29.74 o
   2   7  10       17.19       12.50      4.86 o
   3   7  10      611.07      531.05     13.13 o
   4   7  10      119.69      127.37     14.23 o
   5   7  10        5.23        4.97      7.37 o
   6   7  10      103.40       97.51      9.45 o
   7   7  10       34.74       10.15     14.46 o
   8   7  10        9.85       12.30     11.84 o
   9   7  10      474.96      464.70     21.06 o
 -10   8  10       58.97       52.80     19.32 o
  -9   8  10      235.43      220.26     19.39 o
  -8   8  10       15.59       13.17     11.32 o
  -7   8  10      798.06      706.41     21.62 o
  -6   8  10      241.46      252.92     11.22 o
  -5   8  10      279.10      251.48     10.40 o
  -4   8  10      575.44      562.45     14.28 o
  -3   8  10      447.19      492.58     13.02 o
  -2   8  10       44.59       35.53      5.27 o
  -1   8  10      340.72      362.96      9.41 o
   0   8  10      830.23      800.48     14.41 o
   1   8  10      754.13      743.21     14.16 o
   2   8  10      962.00      997.05     20.64 o
   3   8  10     1289.33     1233.97     20.62 o
   4   8  10      596.37      619.60     17.91 o
   5   8  10      380.14      315.11     15.73 o
   6   8  10       19.52       13.23     12.00 o
   7   8  10      117.02      114.72     15.28 o
   8   8  10      133.13      117.23     14.21 o
   9   8  10       28.80       16.54     14.39 o
  -9   9  10        4.91       -2.70     15.37 o
  -8   9  10      823.53      876.05     29.98 o
  -7   9  10      506.87      540.68     32.39 o
  -6   9  10       11.62       10.61      9.27 o
  -5   9  10     2494.76     2382.23     38.13 o
  -4   9  10     2033.69     1953.19     32.04 o
  -3   9  10      667.25      609.15     14.64 o
  -2   9  10     2041.08     2143.02     33.62 o
  -1   9  10      211.69      173.45      8.18 o
   0   9  10      370.34      337.56     10.80 o
   1   9  10     1593.59     1599.68     39.49 o
   2   9  10     1352.09     1314.57     23.47 o
   3   9  10     1261.10     1190.25     25.32 o
   4   9  10      776.57      802.52     24.30 o
   5   9  10       75.98       89.15     12.51 o
   6   9  10      413.91      425.27     19.38 o
   7   9  10      437.26      413.07     20.87 o
   8   9  10       60.82       61.26     19.31 o
  -9  10  10       94.99       99.49     21.96 o
  -8  10  10      221.78      264.15     18.79 o
  -7  10  10        3.76        9.27     10.74 o
  -6  10  10      690.05      684.68     20.13 o
  -5  10  10      463.46      446.07     15.64 o
  -4  10  10       77.58       84.82      9.27 o
  -3  10  10     1125.67     1059.16     23.07 o
  -2  10  10      206.37      190.44      9.80 o
  -1  10  10      169.61      181.84      9.60 o
   0  10  10      873.45      847.20     19.34 o
   1  10  10      346.06      333.56     15.80 o
   2  10  10      809.42      796.78     19.98 o
   3  10  10     1789.29     1692.95     32.74 o
   4  10  10       58.74       35.80     11.08 o
   5  10  10       41.92       15.57     15.01 o
   6  10  10       62.69       52.01     16.89 o
   7  10  10       74.95       83.01     22.62 o
   8  10  10       21.75       30.49     14.03 o
  -8  11  10      122.36      116.29     14.39 o
  -7  11  10        1.61        1.71     11.35 o
  -6  11  10      202.33      224.00     12.95 o
  -5  11  10       39.77       41.26      9.57 o
  -4  11  10        6.98       24.04      8.71 o
  -3  11  10     1088.61     1080.56     23.63 o
  -2  11  10      681.95      624.66     18.89 o
  -1  11  10       45.59       49.82      8.22 o
   0  11  10     1701.42     1627.26     30.61 o
   1  11  10      358.01      398.21     14.13 o
   2  11  10      512.21      515.01     16.51 o
   3  11  10      778.39      804.73     24.59 o
   4  11  10      197.53      240.74     15.18 o
   5  11  10       49.96       79.81     13.00 o
   6  11  10      466.76      473.89     24.86 o
   7  11  10       77.25       75.24     15.84 o
  -7  12  10      479.91      472.67     18.19 o
  -6  12  10      255.81      254.17     14.20 o
  -5  12  10      246.88      236.57     12.67 o
  -4  12  10     1389.15     1298.30     27.50 o
  -3  12  10     1283.56     1256.70     26.23 o
  -2  12  10      149.77      131.94      9.76 o
  -1  12  10     2991.42     3007.36     50.76 o
   0  12  10      513.64      556.99     18.48 o
   1  12  10     1352.70     1359.89     27.76 o
   2  12  10      651.56      649.92     18.36 o
   3  12  10      127.14       98.83     12.44 o
   4  12  10     1065.17     1088.19     30.34 o
   5  12  10      892.33      817.72     27.30 o
   6  12  10       16.18       20.82     14.15 o
  -6  13  10       51.76       55.93     11.66 o
  -5  13  10      235.64      275.28     18.41 o
  -4  13  10        3.93       -3.17      9.74 o
  -3  13  10      196.43      182.27     10.95 o
  -2  13  10      720.82      712.11     18.72 o
  -1  13  10       15.27        3.63      9.59 o
   0  13  10      973.55      994.29     24.98 o
   1  13  10      310.48      318.55     16.80 o
   2  13  10        8.15       12.94     10.48 o
   3  13  10     1126.07     1144.95     31.08 o
   4  13  10      189.61      172.46     18.20 o
   5  13  10      281.85      317.57     18.83 o
  -5  14  10      207.19      220.56     13.08 o
  -4  14  10       27.68       27.95      9.29 o
  -3  14  10       22.74       33.12      8.94 o
  -2  14  10      104.36      115.19      9.87 o
  -1  14  10        9.37        9.04      8.92 o
   0  14  10       93.67       89.60     10.31 o
   1  14  10      173.76      208.34     12.57 o
   2  14  10       24.44       19.33     11.34 o
   3  14  10       30.18       12.73     11.99 o
   4  14  10       10.50        4.88     12.88 o
  -4  15  10      743.79      791.72     25.66 o
  -3  15  10       35.37       41.10     11.76 o
  -2  15  10     1448.76     1527.48     36.25 o
  -1  15  10      467.85      478.46     19.28 o
   0  15  10      216.50      213.13     33.03 o
   1  15  10      590.56      619.23     38.48 o
   2  15  10      179.63      178.98     14.33 o
   3  15  10       36.89       38.87     13.11 o
 -11   1  11      136.92      163.97     17.45 o
 -10   1  11      263.30      250.63     18.74 o
  -9   1  11      392.56      368.62     17.73 o
  -8   1  11      964.60      989.64     25.97 o
  -7   1  11        9.96       10.61      7.45 o
  -6   1  11     1821.72     1895.37     29.48 o
  -5   1  11     2132.10     1859.69     28.42 o
  -4   1  11      173.45      197.53      7.84 o
  -3   1  11     4016.53     3983.17     52.77 o
  -2   1  11     2865.64     2786.99     38.23 o
  -1   1  11      252.61      343.37      8.04 o
   0   1  11     2496.06     2565.50     35.47 o
   1   1  11     2733.14     2588.95     35.95 o
   2   1  11     2486.82     2395.01     44.78 o
   3   1  11     1900.55     1893.97     25.66 o
   4   1  11       68.93       62.07      7.22 o
   5   1  11      427.10      402.47     14.71 o
   6   1  11      988.46     1019.88     23.64 o
   7   1  11       10.26        2.16      8.44 o
   8   1  11      349.28      342.33     14.46 o
   9   1  11      111.88      117.42     13.79 o
  10   1  11       26.17       24.17     13.61 o
 -11   2  11        1.84      -25.72     32.31 o
 -10   2  11     1107.36     1102.48     30.83 o
  -9   2  11      185.16      217.96     16.34 o
  -8   2  11       47.42       30.88      9.46 o
  -7   2  11     1035.30      995.44     21.90 o
  -6   2  11     1015.70     1014.31     21.88 o
  -5   2  11       71.82       94.24      7.08 o
  -4   2  11     1525.62     1366.58     21.93 o
  -3   2  11     1811.71     1777.37     26.46 o
  -2   2  11      245.25      225.82      7.89 o
  -1   2  11    15118.30    15877.12    180.12 o
   0   2  11     1466.39     1487.58     20.41 o
   1   2  11     3544.46     3467.06     46.41 o
   2   2  11     3085.59     3058.15     38.13 o
   3   2  11      180.18      185.15      7.61 o
   4   2  11     1205.91     1165.89     23.42 o
   5   2  11     4447.33     4196.74     61.92 o
   6   2  11      222.70      211.55     11.50 o
   7   2  11      308.15      344.05     18.49 o
   8   2  11       32.18        5.70     10.62 o
   9   2  11      201.35      217.75     15.22 o
  10   2  11       55.88       51.25     14.03 o
 -11   3  11       43.76       30.03     34.66 o
 -10   3  11       15.90       13.88     15.24 o
  -9   3  11       58.92       63.69     11.52 o
  -8   3  11       42.26       41.20      9.75 o
  -7   3  11      137.79      128.96      9.80 o
  -6   3  11     1106.23     1060.37     19.77 o
  -5   3  11      761.22      746.65     15.50 o
  -4   3  11      134.53       98.23      6.69 o
  -3   3  11      328.21      292.34      9.10 o
  -2   3  11     2924.28     3080.70     38.25 o
  -1   3  11      965.12      934.82     14.46 o
   0   3  11       19.59       26.94      4.95 o
   1   3  11      536.51      548.48     12.10 o
   2   3  11       25.17        9.30      4.46 o
   3   3  11       73.77       61.95      5.82 o
   4   3  11      757.90      697.05     14.49 o
   5   3  11       31.53       35.94      8.06 o
   6   3  11       24.14       14.36      7.23 o
   7   3  11      115.03      119.15     10.88 o
   8   3  11      263.12      287.45     15.52 o
   9   3  11       11.80       10.58     12.39 o
  10   3  11      271.60      281.86     18.27 o
 -11   4  11       50.63       55.36     18.48 o
 -10   4  11       56.66       58.86     17.71 o
  -9   4  11       90.99       90.63     12.92 o
  -8   4  11      188.83      203.79     15.56 o
  -7   4  11     1056.59     1047.29     22.66 o
  -6   4  11      333.10      359.56     13.50 o
  -5   4  11     1319.38     1283.57     21.64 o
  -4   4  11     1722.28     1623.89     25.07 o
  -3   4  11       10.47       10.28      4.65 o
  -2   4  11     2048.43     1880.52     25.08 o
  -1   4  11       29.95       32.91      4.87 o
   0   4  11     1667.11     1572.09     23.77 o
   1   4  11     5269.81     5217.45     67.42 o
   2   4  11      312.72      310.01      8.21 o
   3   4  11      137.01      119.07      6.31 o
   4   4  11     2073.24     2036.49     30.34 o
   5   4  11       75.72       55.46      6.96 o
   6   4  11     1498.87     1471.94     31.23 o
   7   4  11     2297.37     2348.63     40.38 o
   8   4  11        7.05       -2.31      9.70 o
   9   4  11      410.66      427.30     16.24 o
 -10   5  11       15.89       -7.54     15.55 o
  -9   5  11        4.78      -10.95     15.09 o
  -8   5  11      416.25      485.70     38.62 o
  -7   5  11       12.59       17.81      8.28 o
  -6   5  11      716.30      666.23     15.35 o
  -5   5  11      677.96      659.52     17.21 o
  -4   5  11       36.42       41.63      5.57 o
  -3   5  11     4086.70     3920.99     47.90 o
  -2   5  11       21.21       35.52      4.72 o
  -1   5  11     2712.84     2681.90     33.82 o
   0   5  11     3030.45     3001.45     40.74 o
   1   5  11       46.36       55.02      5.18 o
   2   5  11      803.58      788.66     15.88 o
   3   5  11     2018.10     1955.17     26.80 o
   4   5  11       31.31       44.34      7.59 o
   5   5  11     4006.31     3967.46     59.33 o
   6   5  11     1123.79     1094.43     23.23 o
   7   5  11      611.10      627.41     18.74 o
   8   5  11     1787.10     1782.17     31.52 o
   9   5  11       71.91       58.49     13.02 o
 -10   6  11      106.19       83.17     17.89 o
  -9   6  11      152.56      148.87     17.96 o
  -8   6  11        5.12        2.86     13.12 o
  -7   6  11       67.79       62.26     10.59 o
  -6   6  11        4.47        6.14      7.56 o
  -5   6  11       98.57      100.47      6.75 o
  -4   6  11       53.27       60.56      5.82 o
  -3   6  11       47.96       58.70      5.51 o
  -2   6  11      364.57      334.05      8.64 o
  -1   6  11       70.24       75.69      5.36 o
   0   6  11      853.57      860.96     15.61 o
   1   6  11     1568.12     1577.81     22.17 o
   2   6  11      441.36      422.77     10.24 o
   3   6  11      514.24      475.54     12.09 o
   4   6  11      219.55      208.93      9.02 o
   5   6  11       51.99       42.91      8.05 o
   6   6  11      477.92      451.69     14.75 o
   7   6  11      404.23      390.66     15.27 o
   8   6  11       20.75       19.14     12.19 o
   9   6  11      147.11      139.42     16.65 o
 -10   7  11       90.56       85.14     23.91 o
  -9   7  11      221.64      254.00     19.34 o
  -8   7  11      989.03     1028.37     31.79 o
  -7   7  11      333.00      332.59     13.48 o
  -6   7  11      129.93      141.91     12.91 o
  -5   7  11     1163.17     1139.30     22.24 o
  -4   7  11      417.63      410.57     11.32 o
  -3   7  11     1145.11     1244.52     18.84 o
  -2   7  11     2191.83     2154.32     28.38 o
  -1   7  11       46.19       69.13      5.40 o
   0   7  11     1113.58     1160.08     19.09 o
   1   7  11     1121.64     1150.41     19.07 o
   2   7  11      424.05      423.08     12.26 o
   3   7  11     1637.89     1636.21     25.54 o
   4   7  11        4.52        8.19      6.69 o
   5   7  11      286.51      266.37     11.37 o
   6   7  11      236.61      246.59     13.43 o
   7   7  11       18.43       -7.23     12.89 o
   8   7  11       27.50       23.38     13.72 o
   9   7  11       22.66       18.57     14.44 o
  -9   8  11      919.61      937.21     33.76 o
  -8   8  11        2.33       -9.16     13.90 o
  -7   8  11     2349.66     2345.23     39.86 o
  -6   8  11      968.83      950.79     26.21 o
  -5   8  11     1026.44     1023.50     29.60 o
  -4   8  11     2739.45     2774.61     42.82 o
  -3   8  11     2995.81     3021.90     45.62 o
  -2   8  11      156.98      188.36      8.73 o
  -1   8  11     4093.84     4180.02     60.21 o
   0   8  11       81.57       94.54      7.42 o
   1   8  11     2614.05     2648.09     40.63 o
   2   8  11       55.98       56.45      7.34 o
   3   8  11       79.02       94.70      8.26 o
   4   8  11     1088.73     1076.29     24.43 o
   5   8  11      138.76      138.38     13.48 o
   6   8  11       84.10       76.43     13.70 o
   7   8  11      161.56      167.52     16.18 o
   8   8  11       73.76       87.07     14.24 o
  -9   9  11       65.47       88.27     17.89 o
  -8   9  11      445.98      486.28     19.30 o
  -7   9  11      121.59      131.25     12.91 o
  -6   9  11        9.34       18.49      9.74 o
  -5   9  11       32.93       50.64     10.40 o
  -4   9  11      285.28      274.21     10.76 o
  -3   9  11        3.43        2.72      6.97 o
  -2   9  11      345.87      410.36     12.37 o
  -1   9  11      850.06      768.32     22.85 o
   0   9  11     1241.42     1232.04     24.88 o
   1   9  11     1791.17     1852.07     30.54 o
   2   9  11       31.96       27.36      8.32 o
   3   9  11        2.23       -4.75      8.39 o
   4   9  11        4.74        0.03      9.77 o
   5   9  11       16.80        7.92     11.43 o
   6   9  11        0.84        7.00     12.30 o
   7   9  11      152.26      161.00     16.78 o
   8   9  11       87.52      124.46     15.25 o
  -8  10  11       17.09        9.17     12.40 o
  -7  10  11      340.73      347.36     16.41 o
  -6  10  11        2.69        1.65     11.77 o
  -5  10  11       90.32       83.37     11.43 o
  -4  10  11       18.34       22.86      8.74 o
  -3  10  11      201.45      186.23     10.59 o
  -2  10  11      813.92      781.48     19.37 o
  -1  10  11     1026.94     1016.62     31.20 o
   0  10  11      279.72      259.78     19.31 o
   1  10  11      166.99      168.41     10.43 o
   2  10  11     1237.10     1197.51     25.92 o
   3  10  11     1005.28      963.31     32.55 o
   4  10  11     1860.38     1835.85     41.93 o
   5  10  11       91.69       78.58     13.07 o
   6  10  11     1438.65     1420.15     37.51 o
   7  10  11      717.56      747.59     28.98 o
  -8  11  11      262.85      276.11     17.24 o
  -7  11  11        1.61        0.73     11.63 o
  -6  11  11      269.21      273.00     15.05 o
  -5  11  11      242.18      269.59     15.76 o
  -4  11  11        0.22        6.32      8.65 o
  -3  11  11     1375.18     1340.81     27.61 o
  -2  11  11      314.02      353.28     13.04 o
  -1  11  11     1042.35     1045.38     23.07 o
   0  11  11       77.52       73.14     10.13 o
   1  11  11       42.19       47.34      8.98 o
   2  11  11     1829.00     1886.80     35.93 o
   3  11  11     1798.79     1680.20     39.09 o
   4  11  11       48.77       24.79     11.55 o
   5  11  11     1091.20     1082.54     31.37 o
   6  11  11      518.90      534.61     46.09 o
   7  11  11      283.29      302.58     22.63 o
  -7  12  11       28.20       12.22     11.89 o
  -6  12  11       21.33        4.10     10.91 o
  -5  12  11        1.00       -6.30      9.62 o
  -4  12  11       84.31       75.95     10.36 o
  -3  12  11       55.28       59.04      9.40 o
  -2  12  11       78.72       80.34      9.35 o
  -1  12  11       20.03       12.23      8.33 o
   0  12  11      111.46      118.44     18.43 o
   1  12  11       28.28       16.85      9.63 o
   2  12  11      183.12      182.75     11.84 o
   3  12  11      315.17      331.25     16.57 o
   4  12  11       51.60       41.09     12.90 o
   5  12  11       28.85       48.18     13.67 o
   6  12  11      574.98      555.14     24.02 o
  -6  13  11      467.73      497.84     18.57 o
  -5  13  11     1427.23     1518.82     38.06 o
  -4  13  11       26.32       30.10      9.86 o
  -3  13  11      639.45      642.49     18.64 o
  -2  13  11      687.69      718.62     19.61 o
  -1  13  11       72.76       98.23      9.95 o
   0  13  11     1829.78     1746.93     38.09 o
   1  13  11      524.13      515.83     24.74 o
   2  13  11      124.87      115.18     11.21 o
   3  13  11      375.27      365.21     19.59 o
   4  13  11      102.20       97.99     14.26 o
   5  13  11      108.21      106.52     15.39 o
  -5  14  11        7.16       -4.96     10.39 o
  -4  14  11      910.15      970.53     23.98 o
  -3  14  11      247.31      240.90     12.65 o
  -2  14  11      134.33      152.91     11.11 o
  -1  14  11      953.95      954.60     29.73 o
   0  14  11      109.41      108.72     13.67 o
   1  14  11      864.66      843.92     24.46 o
   2  14  11     1306.26     1288.22     33.72 o
   3  14  11        3.14       -7.10     12.25 o
  -3  15  11        4.60       -9.16     11.83 o
  -2  15  11       11.43       23.56     11.84 o
  -1  15  11       18.69        1.28     13.25 o
   0  15  11        0.66       -6.90     12.92 o
   1  15  11       20.08       19.21     21.44 o
 -11   0  12     1344.34     1401.58     59.08 o
 -10   0  12      722.06      727.28     35.96 o
  -9   0  12      109.32      135.46     16.68 o
  -8   0  12      668.48      741.56     37.80 o
  -7   0  12     3325.98     3209.81     77.99 o
  -6   0  12       25.78       49.43     12.77 o
  -5   0  12     3552.04     3492.41     93.89 o
  -4   0  12     3342.83     3074.82     64.53 o
  -3   0  12      194.69      209.10     15.66 o
  -2   0  12     3463.74     3604.19     68.65 o
  -1   0  12      750.34      627.15     40.39 o
   0   0  12     2083.80     1921.96     40.15 o
   1   0  12    12629.84    12443.42    221.97 o
   2   0  12     1737.30     1675.25     36.73 o
   3   0  12      331.96      252.89     12.95 o
   4   0  12     2688.57     2636.43     45.22 o
   5   0  12      509.41      467.40     23.74 o
   6   0  12      658.03      643.90     29.11 o
   7   0  12     1573.06     1711.20     42.58 o
   8   0  12        2.64       18.21     14.39 o
   9   0  12      319.93      317.00     22.66 o
 -11   1  12      642.36      679.73     27.19 o
 -10   1  12      222.77      238.21     16.47 o
  -9   1  12     1120.55     1175.19     27.41 o
  -8   1  12      721.43      739.97     23.05 o
  -7   1  12      293.25      295.62     12.32 o
  -6   1  12     1033.75      987.70     19.35 o
  -5   1  12      908.12      843.59     24.53 o
  -4   1  12      282.67      280.92      9.47 o
  -3   1  12     1704.33     1639.90     25.34 o
  -2   1  12      120.51      118.49      6.91 o
  -1   1  12      437.38      442.34     10.66 o
   0   1  12     3794.19     3613.68     48.53 o
   1   1  12       57.44       75.09      6.36 o
   2   1  12      620.13      522.25     12.60 o
   3   1  12      360.72      347.35     14.83 o
   4   1  12      789.07      709.81     13.59 o
   5   1  12      583.67      548.75     14.81 o
   6   1  12      111.13      122.66     12.73 o
   7   1  12      365.25      340.20     13.58 o
   8   1  12       78.14       76.85     11.09 o
   9   1  12      237.96      270.73     16.67 o
 -11   2  12        1.90       10.17     26.02 o
 -10   2  12       29.42       40.94     14.95 o
  -9   2  12       36.49       33.62     11.17 o
  -8   2  12       60.45       52.56     10.17 o
  -7   2  12      195.63      182.20      9.92 o
  -6   2  12        9.08       12.44      6.97 o
  -5   2  12       48.52       67.56      6.95 o
  -4   2  12        6.88        5.96      5.77 o
  -3   2  12      556.81      517.99     12.41 o
  -2   2  12     1550.79     1623.27     22.54 o
  -1   2  12      218.83      204.31     13.31 o
   0   2  12     1898.10     1725.37     26.09 o
   1   2  12      434.60      375.34     10.55 o
   2   2  12      771.17      808.71     15.80 o
   3   2  12     2226.39     2284.15     30.37 o
   4   2  12      733.11      768.78     14.43 o
   5   2  12        7.85       -2.54      6.81 o
   6   2  12     1224.12     1191.98     22.36 o
   7   2  12       38.71       34.37      8.88 o
   8   2  12      518.39      544.74     18.88 o
   9   2  12      454.67      510.50     36.55 o
 -10   3  12       37.77       37.55     17.23 o
  -9   3  12       11.49       -1.76     10.67 o
  -8   3  12      551.00      542.30     16.05 o
  -7   3  12        6.81        4.28      7.76 o
  -6   3  12     1421.94     1399.71     24.07 o
  -5   3  12      567.22      535.39     13.47 o
  -4   3  12     1737.69     1693.44     26.36 o
  -3   3  12      835.30      770.74     15.25 o
  -2   3  12      465.83      451.16     11.84 o
  -1   3  12     2292.93     2368.81     31.47 o
   0   3  12       34.02       34.21      5.78 o
   1   3  12     1914.06     1934.89     28.71 o
   2   3  12     1983.89     2054.82     27.55 o
   3   3  12     1568.91     1625.10     23.35 o
   4   3  12     2377.09     2531.27     36.46 o
   5   3  12     3379.40     3356.17     51.46 o
   6   3  12      113.46      109.62      8.83 o
   7   3  12     1418.10     1485.69     31.64 o
   8   3  12      759.19      776.69     20.84 o
   9   3  12        1.49       -6.40     12.42 o
 -10   4  12        3.03       -8.75     15.24 o
  -9   4  12      266.73      221.25     37.81 o
  -8   4  12       38.56       44.03      9.31 o
  -7   4  12      184.83      184.95     10.18 o
  -6   4  12        1.59       11.39      7.06 o
  -5   4  12       15.10       18.64      6.49 o
  -4   4  12      144.54      134.46      7.66 o
  -3   4  12        2.62        1.39      4.74 o
  -2   4  12       49.07       51.59      5.22 o
  -1   4  12      330.47      377.48     16.08 o
   0   4  12      829.05      820.05     15.76 o
   1   4  12      141.68      145.35      7.35 o
   2   4  12     1639.17     1521.21     21.87 o
   3   4  12      799.51      858.14     16.29 o
   4   4  12        7.29        1.15      6.32 o
   5   4  12      191.38      176.27     10.48 o
   6   4  12       97.38      101.51      9.78 o
   7   4  12       86.40       63.59     10.36 o
   8   4  12      659.02      702.32     19.83 o
   9   4  12      419.38      430.48     19.13 o
 -10   5  12       49.00       23.53     16.77 o
  -9   5  12      995.80     1004.87     33.65 o
  -8   5  12        1.89       -4.90     10.86 o
  -7   5  12      414.94      400.06     14.11 o
  -6   5  12      328.00      324.40     11.19 o
  -5   5  12       22.11       28.40      6.76 o
  -4   5  12      465.70      452.02     10.91 o
  -3   5  12     2243.89     2186.62     29.19 o
  -2   5  12      377.52      369.63      9.29 o
  -1   5  12     1791.38     1790.81     24.41 o
   0   5  12     3334.10     3337.25     45.24 o
   1   5  12      158.84      150.65      7.48 o
   2   5  12     3428.58     3393.37     42.59 o
   3   5  12     1660.97     1615.95     30.12 o
   4   5  12       13.98       13.21      6.66 o
   5   5  12      424.59      381.77     13.52 o
   6   5  12      485.61      467.50     16.47 o
   7   5  12       14.81       22.70      9.96 o
   8   5  12      586.12      611.73     18.13 o
   9   5  12       14.32       21.26     17.75 o
 -10   6  12      404.48      438.21     34.63 o
  -9   6  12        6.42       18.31     15.21 o
  -8   6  12      468.00      469.36     24.10 o
  -7   6  12     1265.22     1224.13     29.25 o
  -6   6  12        0.44        3.50      8.12 o
  -5   6  12     2609.87     2594.01     34.70 o
  -4   6  12     2035.19     1980.47     27.36 o
  -3   6  12      941.30      970.66     16.28 o
  -2   6  12     1962.16     1970.73     27.97 o
  -1   6  12     2698.50     2609.90     33.48 o
   0   6  12     1075.57     1065.89     18.57 o
   1   6  12     5024.65     5009.41     65.38 o
   2   6  12      663.90      723.83     13.78 o
   3   6  12     6158.99     6133.25     79.31 o
   4   6  12     1412.47     1410.55     23.93 o
   5   6  12       14.70       10.73      8.18 o
   6   6  12     1494.29     1543.83     49.66 o
   7   6  12     1220.85     1309.75     31.42 o
   8   6  12       15.57       13.89     13.03 o
  -9   7  12      231.06      266.22     17.76 o
  -8   7  12       28.28       27.91     10.47 o
  -7   7  12       63.14       58.87     10.03 o
  -6   7  12       67.10       85.24     11.43 o
  -5   7  12      484.75      456.71     14.29 o
  -4   7  12      843.39      832.74     18.32 o
  -3   7  12      250.48      284.46     15.43 o
  -2   7  12        4.40       -5.46      5.46 o
  -1   7  12       32.41       32.62      5.86 o
   0   7  12      325.98      322.83     13.14 o
   1   7  12        2.65       -1.33      6.42 o
   2   7  12     1394.66     1376.36     25.63 o
   3   7  12     1384.18     1259.57     21.70 o
   4   7  12      282.91      280.73     10.45 o
   5   7  12      376.63      416.25     30.84 o
   6   7  12       55.75       61.54     12.75 o
   7   7  12      137.22      202.09     29.09 o
   8   7  12      252.18      327.07     18.35 o
  -9   8  12        0.15       -2.25     13.65 o
  -8   8  12      885.24      919.10     26.53 o
  -7   8  12      229.97      230.60     13.16 o
  -6   8  12       93.96      102.23     10.31 o
  -5   8  12      499.54      475.39     14.65 o
  -4   8  12       97.98       80.07      8.34 o
  -3   8  12       48.08       40.65      7.43 o
  -2   8  12      988.86      941.60     20.20 o
  -1   8  12        0.68        7.07      6.51 o
   0   8  12      258.08      255.05     11.33 o
   1   8  12     3082.32     3159.64     53.69 o
   2   8  12       66.15       85.79      8.14 o
   3   8  12       62.32       49.17      8.18 o
   4   8  12      358.59      380.28     17.87 o
   5   8  12       32.68       24.34     11.71 o
   6   8  12      123.45       88.90     13.93 o
   7   8  12      101.04      120.28     15.78 o
   8   8  12        0.39       11.87     15.23 o
  -9   9  12      390.66      393.90     28.98 o
  -8   9  12       16.15       11.81     12.22 o
  -7   9  12      469.21      454.95     17.79 o
  -6   9  12      969.60      959.47     24.79 o
  -5   9  12      659.92      661.37     19.91 o
  -4   9  12      931.25      932.38     22.48 o
  -3   9  12     3292.89     3303.68     49.83 o
  -2   9  12      124.42      125.02      8.69 o
  -1   9  12     2766.17     2751.83     42.31 o
   0   9  12     3602.65     3628.11     60.30 o
   1   9  12        3.70        8.15     10.19 o
   2   9  12     2445.42     2387.92     42.80 o
   3   9  12      611.89      591.55     18.47 o
   4   9  12      274.46      274.49     15.51 o
   5   9  12     1379.74     1360.14     35.06 o
   6   9  12      100.85      113.32     14.83 o
   7   9  12      297.15      286.78     19.77 o
  -8  10  12      315.32      368.75     18.24 o
  -7  10  12      589.27      659.65     28.94 o
  -6  10  12        0.18        3.43     10.17 o
  -5  10  12      268.31      285.94     14.94 o
  -4  10  12      582.76      556.22     17.54 o
  -3  10  12        2.57        3.62      8.41 o
  -2  10  12     1010.87      972.04     22.56 o
  -1  10  12      646.94      728.90     22.08 o
   0  10  12      555.28      538.84     18.89 o
   1  10  12     1838.95     1766.32     39.22 o
   2  10  12        5.14        8.94      8.82 o
   3  10  12      331.93      348.64     14.27 o
   4  10  12      519.40      505.14     20.68 o
   5  10  12       29.78       29.31     12.86 o
   6  10  12       74.93       95.70     15.02 o
   7  10  12      344.74      377.81     36.80 o
  -7  11  12        2.01        9.49     11.62 o
  -6  11  12        1.90        2.98     10.78 o
  -5  11  12       39.27       48.47     10.57 o
  -4  11  12      149.66      142.07     11.23 o
  -3  11  12      160.49      152.13     11.75 o
  -2  11  12      167.07      181.43     11.17 o
  -1  11  12      117.14      148.31     14.22 o
   0  11  12      329.06      369.07     15.95 o
   1  11  12      481.80      467.93     26.43 o
   2  11  12      330.50      309.73     13.83 o
   3  11  12      384.49      360.50     15.12 o
   4  11  12      151.55      167.03     14.99 o
   5  11  12       95.56      109.75     15.17 o
   6  11  12       33.80       35.56     14.14 o
  -6  12  12        0.52        0.31     10.94 o
  -5  12  12      828.70      824.54     22.57 o
  -4  12  12      123.55      147.77     11.74 o
  -3  12  12      672.58      701.14     19.89 o
  -2  12  12      520.69      473.29     16.92 o
  -1  12  12      523.77      540.40     19.20 o
   0  12  12      417.68      478.70     18.64 o
   1  12  12      678.64      612.01     29.72 o
   2  12  12       64.24       51.12     12.96 o
   3  12  12      603.77      685.36     24.61 o
   4  12  12      464.99      441.81     20.35 o
   5  12  12       49.71       46.55     14.27 o
  -5  13  12        1.94       -1.88     10.53 o
  -4  13  12      315.75      295.90     18.76 o
  -3  13  12      376.42      400.86     15.21 o
  -2  13  12      157.06      136.27     11.21 o
  -1  13  12      206.86      247.34     13.54 o
   0  13  12        9.54       16.16     10.38 o
   1  13  12      246.68      273.68     22.50 o
   2  13  12      246.91      285.33     14.21 o
   3  13  12       42.76       29.83     13.01 o
   4  13  12      619.22      610.40     24.08 o
  -4  14  12       91.81       89.50     11.66 o
  -3  14  12        2.66       -4.20     12.74 o
  -2  14  12      406.07      402.64     15.15 o
  -1  14  12      626.56      623.12     21.12 o
   0  14  12        3.88       17.58     10.66 o
   1  14  12       23.16       10.21     11.16 o
   2  14  12      142.60      185.78     28.67 o
   3  14  12       10.22       16.20     26.92 o
 -10   1  13       63.51       91.43     12.77 o
  -9   1  13      454.46      477.07     16.57 o
  -8   1  13      157.13      143.11     11.06 o
  -7   1  13      655.15      698.85     21.47 o
  -6   1  13       25.03        2.84     10.01 o
  -5   1  13      600.42      595.57     14.68 o
  -4   1  13     2072.32     1982.61     30.26 o
  -3   1  13      240.84      194.41      9.58 o
  -2   1  13     2087.74     2010.51     30.10 o
  -1   1  13     3921.45     4009.84     53.77 o
   0   1  13       77.43       74.48      6.70 o
   1   1  13     1168.95     1098.79     19.47 o
   2   1  13     3664.31     3558.01     48.85 o
   3   1  13       80.36       63.76      7.11 o
   4   1  13     1784.01     1617.43     26.82 o
   5   1  13      434.35      491.82     17.92 o
   6   1  13      115.38      131.73     12.89 o
   7   1  13      953.96      930.81     24.03 o
   8   1  13       76.66       85.03     12.94 o
   9   1  13      237.16      267.70     17.35 o
 -10   2  13       11.83       12.99     11.21 o
  -9   2  13      176.85      169.58     12.67 o
  -8   2  13     1011.71     1037.43     22.52 o
  -7   2  13       20.21       26.37      8.29 o
  -6   2  13      625.64      598.95     15.65 o
  -5   2  13     1995.13     1989.39     41.48 o
  -4   2  13       49.14       50.88      6.85 o
  -3   2  13     3338.06     3290.59     45.50 o
  -2   2  13     3822.86     3885.36     47.83 o
  -1   2  13        3.30       -0.96      5.68 o
   0   2  13     7230.80     7147.80     91.34 o
   1   2  13      161.95      154.85      9.76 o
   2   2  13     1973.19     1910.34     29.29 o
   3   2  13     6126.11     5598.68     67.38 o
   4   2  13      207.61      225.97      8.54 o
   5   2  13      552.72      568.56     19.57 o
   6   2  13     1979.49     1987.69     36.18 o
   7   2  13        1.39        2.47     11.31 o
   8   2  13      106.29      128.42     13.79 o
   9   2  13       90.74       89.96     14.95 o
 -10   3  13        2.23      -13.71     13.71 o
  -9   3  13       16.08       23.89     10.62 o
  -8   3  13       35.10       40.88      9.89 o
  -7   3  13        1.10       -6.42      8.05 o
  -6   3  13      165.56      136.09      8.99 o
  -5   3  13      105.50      104.03      8.19 o
  -4   3  13      361.84      333.45     10.64 o
  -3   3  13      461.24      465.36     10.94 o
  -2   3  13      121.97      132.18      6.21 o
  -1   3  13      802.75      796.46     17.86 o
   0   3  13      278.63      264.18      9.22 o
   1   3  13      174.55      188.58      8.46 o
   2   3  13      489.22      417.29     12.53 o
   3   3  13     2683.49     2622.99     34.59 o
   4   3  13        1.44        3.64      5.73 o
   5   3  13      185.61      188.57     10.05 o
   6   3  13       43.83       64.14     11.79 o
   7   3  13      135.33      133.98     18.38 o
   8   3  13      179.94      192.39     14.56 o
   9   3  13       89.61       84.60     14.42 o
 -10   4  13      205.12      238.61     18.06 o
  -9   4  13        4.26       13.63     12.84 o
  -8   4  13      126.62      147.82     12.26 o
  -7   4  13       15.70        8.46      8.17 o
  -6   4  13      230.88      211.99     10.14 o
  -5   4  13      277.32      281.83     10.31 o
  -4   4  13      613.75      597.57     12.90 o
  -3   4  13      212.11      212.67      7.72 o
  -2   4  13       46.01       52.29      5.68 o
  -1   4  13     1093.93     1135.31     17.56 o
   0   4  13     1366.59     1351.16     22.30 o
   1   4  13     1519.76     1493.58     24.09 o
   2   4  13     1245.47     1220.77     21.22 o
   3   4  13       27.87       40.50      5.93 o
   4   4  13        2.24        5.22      6.43 o
   5   4  13      953.42      949.15     20.84 o
   6   4  13      391.79      415.41     17.58 o
   7   4  13      361.70      363.09     18.57 o
   8   4  13      631.50      664.14     21.93 o
   9   4  13       33.73       28.95     13.90 o
 -10   5  13        2.54      -14.22     14.22 o
  -9   5  13      112.25      119.13     14.90 o
  -8   5  13       33.34       33.50     12.51 o
  -7   5  13      493.71      487.08     23.30 o
  -6   5  13      427.61      451.10     13.48 o
  -5   5  13        2.81       10.56      6.24 o
  -4   5  13       86.22       82.18      6.88 o
  -3   5  13      357.23      357.79      9.91 o
  -2   5  13     2895.02     2800.75     36.05 o
  -1   5  13     2556.85     2628.16     34.08 o
   0   5  13      693.59      664.93     14.45 o
   1   5  13      263.52      271.45      9.71 o
   2   5  13      515.69      512.06     12.00 o
   3   5  13      248.22      275.97      8.92 o
   4   5  13     2867.64     2763.18     39.87 o
   5   5  13      207.77      178.79     12.04 o
   6   5  13      807.28      793.32     20.41 o
   7   5  13      350.20      395.27     18.95 o
   8   5  13       66.69       89.17     24.24 o
  -9   6  13      177.69      176.31     16.07 o
  -8   6  13        9.54       -0.08     12.00 o
  -7   6  13        8.50        4.18      9.34 o
  -6   6  13        2.57       -4.57      8.31 o
  -5   6  13      229.74      243.20     11.03 o
  -4   6  13        2.68       14.12      6.50 o
  -3   6  13     1290.98     1219.60     19.28 o
  -2   6  13       22.82       26.05      5.66 o
  -1   6  13       29.20       14.72      5.25 o
   0   6  13        3.77        3.16      5.92 o
   1   6  13        1.11       -1.00      6.03 o
   2   6  13       91.60       83.37      7.17 o
   3   6  13       45.95       54.92      7.15 o
   4   6  13      361.70      369.85     11.99 o
   5   6  13      264.61      276.19     15.24 o
   6   6  13       41.95       64.97     11.35 o
   7   6  13      338.67      363.37     25.63 o
   8   6  13        0.79        1.63     20.06 o
  -9   7  13      446.95      475.73     21.33 o
  -8   7  13       25.65       10.31     11.02 o
  -7   7  13      801.56      867.90     22.26 o
  -6   7  13      661.48      680.56     18.46 o
  -5   7  13      140.38      144.13      9.92 o
  -4   7  13     4283.84     4135.90     61.27 o
  -3   7  13     2100.05     1987.06     32.90 o
  -2   7  13     1253.82     1197.71     24.84 o
  -1   7  13     3078.82     3209.76     43.90 o
   0   7  13       34.21       38.34      9.82 o
   1   7  13     2532.93     2518.63     39.85 o
   2   7  13     2299.53     2364.81     41.91 o
   3   7  13      115.15      117.41      9.21 o
   4   7  13     1491.97     1498.45     28.04 o
   5   7  13     1469.42     1578.69     33.10 o
   6   7  13       23.67       28.28     12.60 o
   7   7  13      459.36      475.52     49.90 o
   8   7  13      379.34      359.70     28.38 o
  -9   8  13       97.25      115.29     15.43 o
  -8   8  13     1255.69     1242.14     31.95 o
  -7   8  13       68.98       65.86     11.97 o
  -6   8  13     1015.28     1055.41     24.37 o
  -5   8  13     1896.00     1842.55     32.42 o
  -4   8  13       92.06      102.02      9.21 o
  -3   8  13     2447.57     2444.90     38.98 o
  -2   8  13     2899.36     2827.99     48.15 o
  -1   8  13      116.71      117.51     11.04 o
   0   8  13     3393.96     3426.16     57.96 o
   1   8  13     2482.01     2567.98     45.78 o
   2   8  13       14.36       16.72      7.63 o
   3   8  13     1809.31     1819.78     31.60 o
   4   8  13     1766.58     1807.14     46.44 o
   5   8  13       98.18      112.91     13.74 o
   6   8  13     1256.72     1230.38     34.28 o
   7   8  13      213.43      231.20     24.36 o
  -8   9  13        0.24       -0.63     12.87 o
  -7   9  13      354.23      349.67     16.69 o
  -6   9  13      432.30      431.11     17.03 o
  -5   9  13        0.53        0.19      9.39 o
  -4   9  13      987.64      931.60     22.86 o
  -3   9  13     1539.59     1504.63     33.16 o
  -2   9  13      168.18      168.73     10.87 o
  -1   9  13      624.20      631.94     18.02 o
   0   9  13       92.09       77.14     11.12 o
   1   9  13        3.45       -0.22      9.72 o
   2   9  13      631.65      623.23     18.52 o
   3   9  13      206.27      240.99     13.29 o
   4   9  13      130.41      133.36     13.60 o
   5   9  13      346.37      318.49     18.08 o
   6   9  13      285.39      300.48     19.47 o
   7   9  13        4.35       10.14     18.57 o
  -7  10  13      250.65      284.23     16.15 o
  -6  10  13        7.29       10.48     10.88 o
  -5  10  13       94.00       88.20     11.28 o
  -4  10  13       10.08        4.57      9.42 o
  -3  10  13      242.16      255.46     12.56 o
  -2  10  13       29.27       34.00      9.17 o
  -1  10  13       39.44       38.79      9.12 o
   0  10  13     1438.09     1407.09     33.62 o
   1  10  13       32.61       42.17     11.04 o
   2  10  13     1329.32     1307.74     28.62 o
   3  10  13     1101.85     1086.29     26.00 o
   4  10  13       31.62       14.15     12.38 o
   5  10  13      455.29      505.00     22.04 o
   6  10  13      210.01      222.43     18.44 o
  -7  11  13       42.69       54.42     13.02 o
  -6  11  13      155.70      207.45     14.45 o
  -5  11  13       20.82       10.70     10.61 o
  -4  11  13      147.15      164.18     18.17 o
  -3  11  13       71.63       72.12     10.50 o
  -2  11  13       14.61        5.74      9.51 o
  -1  11  13     1061.64     1035.59     24.20 o
   0  11  13      151.73      170.39     13.52 o
   1  11  13      818.22      812.07     24.56 o
   2  11  13      795.45      754.01     27.91 o
   3  11  13       88.84       76.74     11.37 o
   4  11  13     1088.62     1061.09     34.62 o
   5  11  13       76.43       76.77     14.70 o
  -6  12  13      334.22      346.00     16.75 o
  -5  12  13        4.18      -11.97     11.97 o
  -4  12  13       32.80        8.76     10.29 o
  -3  12  13       73.94       77.61     16.05 o
  -2  12  13        0.81        5.98     12.00 o
  -1  12  13      415.29      416.42     20.30 o
   0  12  13       71.24       72.69     12.09 o
   1  12  13       98.09       99.47     12.59 o
   2  12  13       40.05       46.68     12.12 o
   3  12  13        0.46       -1.75     12.24 o
   4  12  13        0.11        2.04     15.40 o
  -5  13  13      353.37      431.14     42.73 o
  -4  13  13      461.29      433.69     16.77 o
  -3  13  13       18.53       24.59     10.46 o
  -2  13  13      626.43      626.29     19.73 o
  -1  13  13      471.01      474.65     19.26 o
   0  13  13      304.20      348.34     16.83 o
   1  13  13      698.09      743.03     24.65 o
   2  13  13     1157.15     1141.88     31.27 o
   3  13  13       23.72      -11.45     12.71 o
  -3  14  13      945.96      941.36     35.90 o
  -2  14  13      158.84      166.30     12.49 o
  -1  14  13       46.30       31.12     11.70 o
   0  14  13      858.20      841.23     25.49 o
   1  14  13      722.97      731.72     26.82 o
 -10   0  14       86.33      111.44     18.93 o
  -9   0  14      595.28      639.21     26.94 o
  -8   0  14      594.34      641.82     25.60 o
  -7   0  14      260.09      247.91     17.05 o
  -6   0  14     4711.68     4771.22     91.99 o
  -5   0  14      469.18      434.94     31.94 o
  -4   0  14     3556.35     3467.64     69.27 o
  -3   0  14     5457.55     5410.63    100.82 o
  -2   0  14      407.53      395.57     16.33 o
  -1   0  14    12169.63    11935.28    211.14 o
   0   0  14     3845.82     3820.94    109.97 o
   1   0  14      286.73      281.11     14.29 o
   2   0  14     8061.67     8080.48    197.65 o
   3   0  14     2768.22     2868.29     63.22 o
   4   0  14       65.77       53.96     16.78 o
   5   0  14     3190.38     3150.16    121.17 o
   6   0  14     1297.21     1231.64     42.84 o
   7   0  14        9.00       17.31     14.51 o
   8   0  14     1917.10     2141.59     66.16 o
 -10   1  14       71.49       79.42     13.08 o
  -9   1  14       42.02       51.53     11.44 o
  -8   1  14      582.37      617.90     18.13 o
  -7   1  14      570.10      598.06     22.07 o
  -6   1  14        1.16       -3.51      7.74 o
  -5   1  14     1166.40     1084.88     20.83 o
  -4   1  14     1162.92     1144.30     21.04 o
  -3   1  14      568.57      555.05     14.05 o
  -2   1  14    10220.40    10122.97    117.48 o
  -1   1  14      475.83      482.04     12.91 o
   0   1  14     1482.21     1471.86     24.21 o
   1   1  14     1418.45     1386.92     23.46 o
   2   1  14      282.57      324.48     10.91 o
   3   1  14      230.13      212.11      9.82 o
   4   1  14      886.41      876.98     18.85 o
   5   1  14      639.11      569.43     19.83 o
   6   1  14      658.20      685.44     22.68 o
   7   1  14     1567.69     1607.57     37.55 o
   8   1  14      212.82      236.20     15.99 o
 -10   2  14       48.86       58.12     15.67 o
  -9   2  14        1.74        3.58     10.41 o
  -8   2  14       15.00       16.23      9.59 o
  -7   2  14      107.61       95.90     10.01 o
  -6   2  14       21.86        8.63      7.71 o
  -5   2  14       98.73       96.62      8.61 o
  -4   2  14      144.07      147.26      8.81 o
  -3   2  14      123.88      141.99      8.53 o
  -2   2  14       47.71       56.77      7.07 o
  -1   2  14       76.39       83.42      7.32 o
   0   2  14      349.48      373.88     11.27 o
   1   2  14        8.99        7.28      6.62 o
   2   2  14       13.38       21.98      6.91 o
   3   2  14      131.19      100.96      8.37 o
   4   2  14      174.75      174.24      9.79 o
   5   2  14       23.42       20.14     10.91 o
   6   2  14       38.32       47.09     12.06 o
   7   2  14      163.99      129.59     15.12 o
   8   2  14       33.72       35.99     13.37 o
 -10   3  14      254.94      271.59     19.14 o
  -9   3  14      557.62      530.99     31.19 o
  -8   3  14       66.03       64.49     10.39 o
  -7   3  14      514.30      527.65     15.41 o
  -6   3  14        8.61       13.78      8.18 o
  -5   3  14      825.79      791.14     17.70 o
  -4   3  14     1032.66     1010.27     19.62 o
  -3   3  14       11.83       10.37      5.45 o
  -2   3  14     1034.98      948.85     15.99 o
  -1   3  14      602.39      622.85     14.50 o
   0   3  14       14.81        9.67      6.46 o
   1   3  14     3004.59     2982.15     42.30 o
   2   3  14      281.20      254.56     11.72 o
   3   3  14     2372.29     2355.04     35.51 o
   4   3  14      892.27      879.07     22.13 o
   5   3  14       43.33       39.86     10.58 o
   6   3  14      488.04      537.41     26.63 o
   7   3  14       32.45       29.19     13.01 o
   8   3  14      147.82      177.14     15.17 o
 -10   4  14      135.85      207.29     39.09 o
  -9   4  14       53.03       43.52     21.93 o
  -8   4  14       26.24       30.76     12.41 o
  -7   4  14        9.27        1.86      8.47 o
  -6   4  14      547.95      537.68     16.14 o
  -5   4  14      109.07      110.89      8.69 o
  -4   4  14      189.58      203.73      8.37 o
  -3   4  14       59.53       67.14      6.96 o
  -2   4  14       93.91      102.82      9.51 o
  -1   4  14       26.58       23.34      6.50 o
   0   4  14      785.08      772.24     21.49 o
   1   4  14      340.47      310.14     10.72 o
   2   4  14     2591.78     2487.05     36.73 o
   3   4  14       20.36       22.58      7.41 o
   4   4  14      660.07      617.27     22.84 o
   5   4  14      104.05      115.39     15.71 o
   6   4  14        3.27       -3.26     11.69 o
   7   4  14       87.49       99.57     17.97 o
   8   4  14      181.21      197.35     18.49 o
  -9   5  14        1.63        1.65     13.58 o
  -8   5  14      133.71      145.78     14.66 o
  -7   5  14      360.43      360.14     16.96 o
  -6   5  14        0.15        0.16     10.19 o
  -5   5  14      231.07      224.95      9.28 o
  -4   5  14      723.10      714.97     15.70 o
  -3   5  14       37.41       32.61      6.14 o
  -2   5  14     1165.61     1160.55     18.57 o
  -1   5  14      956.32      990.30     20.08 o
   0   5  14      798.95      797.44     16.69 o
   1   5  14      906.24      822.60     17.29 o
   2   5  14      422.09      516.67     13.85 o
   3   5  14       41.16       21.82      8.26 o
   4   5  14     1051.69     1005.36     22.30 o
   5   5  14        8.22        9.41     10.36 o
   6   5  14      382.88      404.92     18.15 o
   7   5  14       96.35       76.48     17.29 o
   8   5  14       24.99       12.67     20.34 o
  -9   6  14      250.39      281.52     41.73 o
  -8   6  14      463.39      502.45     20.20 o
  -7   6  14        3.32       -9.43      9.43 o
  -6   6  14     1549.92     1529.63     45.61 o
  -5   6  14       34.65       24.68      8.44 o
  -4   6  14     1653.12     1615.91     34.32 o
  -3   6  14     3200.98     3179.85     44.25 o
  -2   6  14      379.10      410.81     11.64 o
  -1   6  14      288.23      308.03     11.43 o
   0   6  14     4180.74     4203.82     62.20 o
   1   6  14       31.20       19.77      7.52 o
   2   6  14     2713.04     2791.00     44.38 o
   3   6  14     1734.20     1762.33     28.27 o
   4   6  14      235.13      252.00     12.27 o
   5   6  14      659.83      710.67     30.95 o
   6   6  14      195.01      215.28     22.36 o
   7   6  14      189.21      197.88     24.22 o
  -9   7  14        2.76       10.34     14.20 o
  -8   7  14       98.10      134.94     15.81 o
  -7   7  14       20.35       10.53     10.27 o
  -6   7  14        0.45        7.98      8.95 o
  -5   7  14       82.59      100.27     13.30 o
  -4   7  14     1374.03     1270.14     33.17 o
  -3   7  14       25.27       51.12      8.11 o
  -2   7  14     1088.93     1093.46     29.57 o
  -1   7  14       78.09       65.69      9.73 o
   0   7  14      337.41      290.73     13.15 o
   1   7  14     1515.50     1588.18     32.23 o
   2   7  14       70.20       61.62     12.43 o
   3   7  14      187.14      170.11     10.66 o
   4   7  14      282.49      300.29     15.13 o
   5   7  14        6.85       -0.11     15.67 o
   6   7  14      765.89      725.23     45.80 o
   7   7  14      160.88      136.58     22.44 o
  -8   8  14       18.04       24.40     13.00 o
  -7   8  14      153.61      152.32     14.90 o
  -6   8  14      380.01      370.49     14.65 o
  -5   8  14      585.38      529.10     16.56 o
  -4   8  14      370.33      341.89     18.23 o
  -3   8  14       93.55      118.84      9.56 o
  -2   8  14        5.97        7.16      7.56 o
  -1   8  14      768.59      788.23     21.95 o
   0   8  14      342.20      335.39     15.91 o
   1   8  14      103.09      110.57     12.17 o
   2   8  14       33.45       24.43      9.77 o
   3   8  14       25.52       33.64      9.79 o
   4   8  14        1.67       -8.13      9.91 o
   5   8  14      168.05      140.68     19.64 o
   6   8  14      155.04      183.40     41.68 o
   7   8  14       41.21       21.29     20.33 o
  -8   9  14      243.86      209.25     16.64 o
  -7   9  14      553.42      573.21     34.49 o
  -6   9  14       59.88       59.31     11.69 o
  -5   9  14     1299.14     1270.53     28.89 o
  -4   9  14      557.94      540.75     18.43 o
  -3   9  14      493.78      491.59     28.53 o
  -2   9  14     2476.43     2622.29     46.49 o
  -1   9  14     1137.06     1103.49     29.46 o
   0   9  14      287.24      294.91     15.50 o
   1   9  14     2215.55     2288.48     49.33 o
   2   9  14      191.74      148.95     14.10 o
   3   9  14      637.69      633.62     20.13 o
   4   9  14      740.45      752.75     22.14 o
   5   9  14       98.82       97.06     18.82 o
   6   9  14      411.43      431.42     41.71 o
  -7  10  14        6.10        5.04     13.27 o
  -6  10  14      753.85      781.56     24.10 o
  -5  10  14      264.55      289.81     14.71 o
  -4  10  14      465.95      486.32     17.29 o
  -3  10  14      619.94      648.84     19.53 o
  -2  10  14       25.72       28.44     11.42 o
  -1  10  14      970.30     1073.27     38.03 o
   0  10  14      730.38      707.37     23.50 o
   1  10  14      129.29      108.43     13.23 o
   2  10  14      217.85      219.19     15.72 o
   3  10  14       12.45       14.28     10.42 o
   4  10  14       14.00        1.90     12.62 o
   5  10  14      311.41      282.31     24.59 o
  -6  11  14       59.00       35.56     11.88 o
  -5  11  14       58.05       45.38     12.07 o
  -4  11  14       24.52       23.61     10.44 o
  -3  11  14       23.10       15.60     10.14 o
  -2  11  14       11.28        6.22     11.78 o
  -1  11  14       29.23       10.00     11.34 o
   0  11  14      115.52      116.92     15.45 o
   1  11  14        3.28       -9.09     11.31 o
   2  11  14       24.03       12.39     12.25 o
   3  11  14        2.34        2.02     11.04 o
   4  11  14       45.66       66.89     14.48 o
   5  11  14       48.80       23.62     18.83 o
  -5  12  14       97.73       94.41     12.73 o
  -4  12  14      316.60      334.60     15.54 o
  -3  12  14      266.68      295.86     18.12 o
  -2  12  14      112.86      133.84     13.81 o
  -1  12  14      417.74      444.51     18.81 o
   0  12  14      324.83      323.14     22.22 o
   1  12  14      193.14      175.98     15.14 o
   2  12  14      556.88      541.09     22.24 o
   3  12  14       70.02       79.65     12.35 o
   4  12  14       82.79       66.09     14.70 o
  -3  13  14       22.18       10.30     12.23 o
  -2  13  14       38.09       66.43     12.68 o
  -1  13  14       95.53       92.20     13.29 o
   0  13  14       22.49       14.73     12.25 o
   1  13  14       45.02       62.37     13.34 o
   2  13  14       11.66       15.13     12.79 o
  -9   1  15      270.62      304.84     15.22 o
  -8   1  15      638.37      622.35     18.36 o
  -7   1  15      174.50      167.84     11.36 o
  -6   1  15      376.41      393.71     13.59 o
  -5   1  15     1647.86     1579.62     27.96 o
  -4   1  15      584.87      602.25     15.95 o
  -3   1  15     1139.12     1185.65     21.95 o
  -2   1  15     1540.35     1494.50     25.16 o
  -1   1  15       28.14       18.84      6.94 o
   0   1  15     2925.09     2862.32     44.29 o
   1   1  15     2077.40     1967.80     30.86 o
   2   1  15      401.55      365.36     11.88 o
   3   1  15     1984.30     1984.43     31.70 o
   4   1  15      819.06      813.24     18.97 o
   5   1  15      893.74      877.57     30.43 o
   6   1  15      811.47      796.04     27.67 o
   7   1  15       32.59       17.69     13.56 o
   8   1  15      300.73      310.15     19.77 o
  -9   2  15      345.26      373.06     16.17 o
  -8   2  15        7.43       12.15     10.05 o
  -7   2  15      957.81      973.34     21.58 o
  -6   2  15      814.31      768.58     22.00 o
  -5   2  15      345.28      334.79     12.07 o
  -4   2  15     4875.30     4717.69     63.83 o
  -3   2  15     3111.95     3090.12     44.15 o
  -2   2  15     1575.23     1606.08     26.45 o
  -1   2  15      509.71      486.39     18.08 o
   0   2  15     2009.26     1980.99     34.75 o
   1   2  15      919.51      901.16     18.46 o
   2   2  15     1569.96     1511.53     25.89 o
   3   2  15       57.31       63.86      8.20 o
   4   2  15      775.60      832.47     19.09 o
   5   2  15      526.71      498.03     21.64 o
   6   2  15       66.84       72.13     13.14 o
   7   2  15     1134.26     1211.66     32.41 o
   8   2  15       72.46       80.37     14.08 o
  -9   3  15       50.06       43.85     17.44 o
  -8   3  15        0.18       -4.17     10.06 o
  -7   3  15       15.52       11.39      8.92 o
  -6   3  15       34.42       35.70      8.71 o
  -5   3  15        3.67       -2.29      7.57 o
  -4   3  15     1473.95     1416.59     22.29 o
  -3   3  15       84.71       87.70      8.19 o
  -2   3  15      219.41      212.52      9.96 o
  -1   3  15        1.21        1.84      6.76 o
   0   3  15      344.33      345.82     11.35 o
   1   3  15      653.21      648.35     15.61 o
   2   3  15       36.85       32.13      7.54 o
   3   3  15      131.49      150.77      9.74 o
   4   3  15      965.83      878.74     19.54 o
   5   3  15        0.85      -10.89     10.89 o
   6   3  15       67.26       78.16     13.28 o
   7   3  15        0.22      -12.50     12.50 o
   8   3  15        0.85      -12.90     15.38 o
  -9   4  15      301.96      283.81     19.27 o
  -8   4  15        1.45       -6.36     12.24 o
  -7   4  15      256.68      249.82     15.74 o
  -6   4  15      539.52      549.16     16.00 o
  -5   4  15      433.46      405.66     11.90 o
  -4   4  15      654.24      601.83     14.11 o
  -3   4  15       20.19       21.35      7.53 o
  -2   4  15      328.26      347.14     12.29 o
  -1   4  15     1749.64     1738.11     27.86 o
   0   4  15       24.41       41.33      7.48 o
   1   4  15      273.44      279.92     10.90 o
   2   4  15     1098.84     1002.72     20.09 o
   3   4  15      450.23      410.93     13.01 o
   4   4  15      750.80      713.89     32.42 o
   5   4  15      241.45      217.86     14.66 o
   6   4  15      103.26       77.84     13.15 o
   7   4  15      299.17      319.65     18.39 o
  -9   5  15       26.29        3.91     14.25 o
  -8   5  15      562.47      548.10     21.83 o
  -7   5  15      166.01      194.33     14.64 o
  -6   5  15       12.68       10.08      9.28 o
  -5   5  15      491.54      492.11     14.07 o
  -4   5  15      770.65      714.14     15.10 o
  -3   5  15      470.67      441.29     13.05 o
  -2   5  15     2888.68     2859.72     41.43 o
  -1   5  15       40.13       28.72      7.54 o
   0   5  15      582.48      589.21     14.78 o
   1   5  15       14.27       11.88      7.28 o
   2   5  15        4.70       -6.91      7.87 o
   3   5  15       62.90       61.10      9.32 o
   4   5  15       32.52       31.61      9.61 o
   5   5  15      509.76      516.00     19.47 o
   6   5  15       33.89       24.08     14.93 o
   7   5  15        9.77        9.74     15.90 o
  -8   6  15      233.86      271.99     15.54 o
  -7   6  15       38.21        9.47     10.38 o
  -6   6  15       64.52       65.79     10.41 o
  -5   6  15     1042.88     1007.65     22.99 o
  -4   6  15       42.51       34.88      8.57 o
  -3   6  15       89.05       77.49     10.56 o
  -2   6  15      204.39      215.78     10.94 o
  -1   6  15      242.37      231.26     12.92 o
   0   6  15      293.66      298.18     12.08 o
   1   6  15     2199.58     2308.37     38.51 o
   2   6  15      323.20      305.20     12.82 o
   3   6  15        1.10       -8.63      8.63 o
   4   6  15      213.27      223.51     20.36 o
   5   6  15      207.82      232.97     17.84 o
   6   6  15       29.66       16.82     18.42 o
   7   6  15      237.63      286.14     26.83 o
  -8   7  15      378.96      394.98     19.37 o
  -7   7  15       22.79        4.68     10.64 o
  -6   7  15     2224.58     2149.14     37.72 o
  -5   7  15      939.55      927.38     21.70 o
  -4   7  15      367.71      337.72     14.99 o
  -3   7  15     2704.41     2758.44     61.08 o
  -2   7  15     2106.86     2116.95     40.55 o
  -1   7  15      850.37      885.52     22.73 o
   0   7  15     3866.29     4051.46     68.60 o
   1   7  15      116.37      136.60     11.68 o
   2   7  15      693.52      675.52     21.21 o
   3   7  15     2208.93     2244.80     57.10 o
   4   7  15      643.20      679.95     21.78 o
   5   7  15     1031.36     1076.30     40.82 o
   6   7  15     1492.50     1672.52     54.51 o
  -8   8  15       33.64       35.06     14.22 o
  -7   8  15     1069.46     1104.27     28.99 o
  -6   8  15      309.02      309.36     15.86 o
  -5   8  15      154.16      147.05     11.25 o
  -4   8  15     1217.39     1254.77     28.68 o
  -3   8  15      303.85      307.99     14.64 o
  -2   8  15      908.19      899.98     23.55 o
  -1   8  15     2340.25     2445.19     45.30 o
   0   8  15       57.44       58.74     10.60 o
   1   8  15     2520.23     2492.67     46.26 o
   2   8  15     4370.37     4380.91     85.59 o
   3   8  15       41.27       25.77     12.59 o
   4   8  15     1778.11     1794.08     52.61 o
   5   8  15     1055.82     1078.56     40.62 o
   6   8  15      159.53      223.18     29.93 o
  -7   9  15       52.93       46.20     13.61 o
  -6   9  15      272.35      316.21     16.52 o
  -5   9  15       47.27       30.45     10.98 o
  -4   9  15      113.62       98.73     13.86 o
  -3   9  15      767.25      773.10     28.52 o
  -2   9  15      299.62      320.44     17.13 o
  -1   9  15        2.96        9.52     11.42 o
   0   9  15      137.95      172.47     15.50 o
   1   9  15        3.54        4.31     11.95 o
   2   9  15       58.99       95.15     13.64 o
   3   9  15       48.42       30.70     13.24 o
   4   9  15      161.09      154.05     16.23 o
   5   9  15       51.38       49.68     19.27 o
  -6  10  15      299.22      274.23     16.05 o
  -5  10  15       56.66       17.65     13.28 o
  -4  10  15      322.54      300.64     19.89 o
  -3  10  15      697.28      714.25     25.03 o
  -2  10  15       83.16       85.22     14.34 o
  -1  10  15      281.84      272.46     16.61 o
   0  10  15       57.77       91.42     16.16 o
   1  10  15       43.83       47.26     13.11 o
   2  10  15       26.00       40.94     12.52 o
   3  10  15       19.69       -2.90     12.99 o
   4  10  15      529.87      555.22     29.08 o
   5  10  15       37.92       42.10     19.16 o
  -5  11  15      426.37      458.38     21.06 o
  -4  11  15      323.52      302.26     18.37 o
  -3  11  15       17.60       13.53     12.67 o
  -2  11  15      245.49      229.80     15.95 o
  -1  11  15        6.51       -4.91     12.31 o
   0  11  15      366.60      381.67     18.63 o
   1  11  15      464.52      437.51     20.03 o
   2  11  15       14.33       20.78     13.11 o
   3  11  15      394.80      418.94     20.79 o
   4  11  15      134.55      146.19     21.16 o
  -4  12  15        4.40      -12.75     12.75 o
  -3  12  15      143.82      122.70     14.84 o
  -2  12  15       76.52       89.74     34.93 o
  -1  12  15      317.21      335.10     21.57 o
   0  12  15       19.58       24.68     12.53 o
   1  12  15        3.25       -5.73     12.41 o
   2  12  15       17.20       -1.23     12.96 o
  -1  13  15       92.14      109.82     14.36 o
   0  13  15      630.03      680.97     25.25 o
  -9   0  16       10.17      -14.88     15.45 o
  -8   0  16      591.87      620.43     26.33 o
  -7   0  16      768.41      763.95     27.79 o
  -6   0  16       54.54       52.16     13.62 o
  -5   0  16      679.03      679.15     24.65 o
  -4   0  16      190.82      169.99     14.61 o
  -3   0  16     4173.45     4121.53     80.71 o
  -2   0  16      753.91      746.49     24.42 o
  -1   0  16     1809.52     1796.42     41.35 o
   0   0  16     1411.31     1374.61     34.50 o
   1   0  16     2624.23     2660.46     56.00 o
   2   0  16        7.30       15.87     10.95 o
   3   0  16     2998.10     2822.82     59.92 o
   4   0  16     2216.69     2288.81     51.93 o
   5   0  16       13.96       20.55     16.29 o
   6   0  16     1642.79     1802.65     76.79 o
   7   0  16     1770.67     1969.94     76.55 o
  -9   1  16       19.34        8.04     11.65 o
  -8   1  16       87.74       86.19     12.11 o
  -7   1  16      228.21      235.27     12.70 o
  -6   1  16      350.81      368.16     14.97 o
  -5   1  16      243.28      220.26     12.03 o
  -4   1  16     2837.47     2796.64     41.49 o
  -3   1  16      151.96      141.96      9.41 o
  -2   1  16      134.55      127.51      9.38 o
  -1   1  16       93.86       89.00      8.55 o
   0   1  16      560.15      575.78     15.55 o
   1   1  16      534.83      471.29     20.82 o
   2   1  16     2253.69     2234.75     34.84 o
   3   1  16     1043.46      978.30     20.68 o
   4   1  16      308.38      300.55     14.54 o
   5   1  16     1249.30     1299.16     38.51 o
   6   1  16      223.44      250.10     17.07 o
   7   1  16      284.94      287.33     18.76 o
  -9   2  16      193.63      217.20     19.39 o
  -8   2  16       81.16       74.00     11.45 o
  -7   2  16       30.80       37.77     10.45 o
  -6   2  16      408.49      414.37     14.14 o
  -5   2  16        4.97        6.89      8.28 o
  -4   2  16     1396.44     1345.84     25.79 o
  -3   2  16     2227.01     2177.49     43.81 o
  -2   2  16      311.02      294.50     11.26 o
  -1   2  16       25.02       23.79      7.55 o
   0   2  16       32.78       33.60      7.93 o
   1   2  16       61.81       72.49     11.56 o
   2   2  16       87.23       74.27      8.78 o
   3   2  16      207.51      189.37     11.24 o
   4   2  16       22.04       17.44      9.13 o
   5   2  16        0.14        5.09     11.36 o
   6   2  16       44.58       62.63     13.98 o
   7   2  16        5.49       -4.24     13.71 o
  -9   3  16       41.44       53.04     15.64 o
  -8   3  16      769.11      815.82     29.81 o
  -7   3  16       14.71       17.37      9.72 o
  -6   3  16      416.34      430.39     14.39 o
  -5   3  16      728.69      719.44     18.03 o
  -4   3  16      336.88      331.66     12.20 o
  -3   3  16      772.64      755.51     17.38 o
  -2   3  16     1093.18     1103.83     21.22 o
  -1   3  16      941.72      969.36     19.62 o
   0   3  16     2297.71     2172.54     33.79 o
   1   3  16       11.02        5.74      7.43 o
   2   3  16      437.33      464.61     13.85 o
   3   3  16      127.66      143.51     10.15 o
   4   3  16      111.07      120.42     11.49 o
   5   3  16      196.58      194.57     14.85 o
   6   3  16      216.56      210.47     16.03 o
   7   3  16       53.94       43.26     17.87 o
  -9   4  16       87.30       86.26     15.77 o
  -8   4  16       71.42       57.00     13.97 o
  -7   4  16       64.79       65.51     13.01 o
  -6   4  16      559.74      561.84     17.82 o
  -5   4  16      138.22      135.31     11.60 o
  -4   4  16     1115.55     1116.84     22.75 o
  -3   4  16      126.40      137.14      9.65 o
  -2   4  16       67.70       71.33      8.68 o
  -1   4  16       21.66       24.88      7.82 o
   0   4  16       78.23       86.50      8.72 o
   1   4  16      303.29      299.34     11.71 o
   2   4  16        4.41        5.82      7.85 o
   3   4  16       36.06       21.32      9.61 o
   4   4  16       36.36       41.47     10.39 o
   5   4  16        0.38       -6.92     11.60 o
   6   4  16      107.08      117.76     22.77 o
   7   4  16       52.61       66.19     17.54 o
  -8   5  16       71.85       67.09     15.89 o
  -7   5  16        2.43        6.70     10.45 o
  -6   5  16      757.79      662.45     22.43 o
  -5   5  16       48.43       61.70     11.33 o
  -4   5  16      164.35      157.08     13.23 o
  -3   5  16      474.25      463.09     24.86 o
  -2   5  16       59.11       67.40      9.55 o
  -1   5  16      282.32      322.08     12.86 o
   0   5  16      190.30      181.91     14.37 o
   1   5  16      139.30      137.51     10.52 o
   2   5  16      523.73      521.62     16.33 o
   3   5  16      809.28      820.15     21.17 o
   4   5  16       12.55       35.47     10.53 o
   5   5  16      574.79      600.13     24.98 o
   6   5  16       62.12       43.30     16.37 o
   7   5  16      170.22      158.09     24.80 o
  -8   6  16      184.44      180.00     14.22 o
  -7   6  16      677.57      699.27     24.34 o
  -6   6  16      265.30      247.89     19.55 o
  -5   6  16     1538.42     1557.66     34.45 o
  -4   6  16     1001.45      957.00     25.35 o
  -3   6  16        7.40       -0.72      9.62 o
  -2   6  16     1052.01     1055.18     26.05 o
  -1   6  16      999.04     1045.19     25.96 o
   0   6  16        5.51       -1.21     10.04 o
   1   6  16     4188.61     4218.70    126.14 o
   2   6  16      282.46      243.85     20.92 o
   3   6  16     1223.28     1250.51     29.82 o
   4   6  16     1748.71     1800.54     38.47 o
   5   6  16       66.87       67.93     15.18 o
   6   6  16      480.83      506.83     30.22 o
  -7   7  16        4.32        3.15     12.96 o
  -6   7  16      425.00      465.26     19.20 o
  -5   7  16      208.46      182.98     13.74 o
  -4   7  16       81.80       69.99     12.30 o
  -3   7  16      218.04      245.39     14.38 o
  -2   7  16      147.13      124.83     11.83 o
  -1   7  16      180.74      173.64     12.77 o
   0   7  16     1611.55     1663.92     34.73 o
   1   7  16        1.27      -10.20     10.20 o
   2   7  16     1230.28     1245.70     31.20 o
   3   7  16      249.20      283.23     20.48 o
   4   7  16       30.72       26.32     14.72 o
   5   7  16      188.93      225.28     24.60 o
   6   7  16      285.54      346.31     27.81 o
  -7   8  16      173.31      140.19     17.63 o
  -6   8  16       25.46       40.98     14.82 o
  -5   8  16       37.25       52.87     13.77 o
  -4   8  16      157.07      125.94     14.77 o
  -3   8  16       91.68       96.33     12.36 o
  -2   8  16      363.07      354.16     17.74 o
  -1   8  16      130.42      131.53     12.27 o
   0   8  16       16.69       18.49     12.64 o
   1   8  16        8.33       15.53     12.19 o
   2   8  16      503.90      478.39     21.24 o
   3   8  16      104.02       89.40     15.38 o
   4   8  16      227.77      217.49     30.72 o
   5   8  16       69.97       83.10     19.76 o
  -6   9  16      880.13      906.53     30.77 o
  -5   9  16      292.39      276.48     18.21 o
  -4   9  16      254.58      261.08     19.82 o
  -3   9  16     1594.32     1591.91     40.13 o
  -2   9  16      341.51      295.21     19.38 o
  -1   9  16      807.91      811.72     27.24 o
   0   9  16     1108.28     1108.58     32.07 o
   1   9  16       25.13       31.65     13.05 o
   2   9  16      869.67      870.50     28.86 o
   3   9  16      594.26      634.90     30.21 o
   4   9  16      158.78      168.41     17.69 o
   5   9  16     1550.48     1509.57     52.19 o
  -5  10  16      309.87      335.83     19.44 o
  -4  10  16      674.46      677.14     25.60 o
  -3  10  16       89.16       95.55     14.63 o
  -2  10  16      564.37      532.25     22.03 o
  -1  10  16      867.42      887.39     28.44 o
   0  10  16       53.02       58.58     13.72 o
   1  10  16      800.53      795.92     27.29 o
   2  10  16      310.96      316.32     19.17 o
   3  10  16      249.32      267.02     24.06 o
   4  10  16      994.60      981.16     58.48 o
  -4  11  16        3.95      -11.17     13.43 o
  -3  11  16      119.89      159.67     16.14 o
  -2  11  16       11.30       15.04     12.95 o
  -1  11  16       42.10       43.39     13.66 o
   0  11  16       21.43       25.18     13.35 o
   1  11  16       30.13       22.13     13.47 o
   2  11  16       21.92        8.99     26.11 o
   3  11  16       29.32       51.00     25.35 o
  -2  12  16      651.15      710.61     26.77 o
  -1  12  16      423.37      530.92     32.08 o
   0  12  16      125.18      154.65     16.29 o
   1  12  16      378.80      395.52     20.66 o
  -8   1  17        0.55       -9.74     11.02 o
  -7   1  17      312.13      332.02     14.51 o
  -6   1  17     1527.37     1512.74     31.24 o
  -5   1  17        8.86        1.36      8.61 o
  -4   1  17     2193.08     2204.79     37.82 o
  -3   1  17      225.52      230.27     11.40 o
  -2   1  17      191.79      189.93     10.67 o
  -1   1  17     2383.67     2362.76     36.55 o
   0   1  17      487.03      452.26     14.67 o
   1   1  17     1239.39     1235.20     23.53 o
   2   1  17     2250.59     2243.92     35.64 o
   3   1  17        1.07        5.25      8.82 o
   4   1  17     1616.74     1546.09     28.59 o
   5   1  17     1306.50     1453.69     34.75 o
   6   1  17      192.57      224.53     17.12 o
   7   1  17     1109.27     1173.40     33.60 o
  -8   2  17      212.40      229.91     14.27 o
  -7   2  17       16.66       12.93     10.26 o
  -6   2  17        5.12        8.67      9.37 o
  -5   2  17     1315.69     1271.68     35.29 o
  -4   2  17       19.48       25.00      8.89 o
  -3   2  17      493.51      484.08     19.58 o
  -2   2  17     1813.19     1843.68     30.55 o
  -1   2  17      502.79      513.90     14.91 o
   0   2  17     2200.92     2237.56     35.14 o
   1   2  17     1679.57     1630.11     28.31 o
   2   2  17       12.07       13.15      8.43 o
   3   2  17     3106.00     3117.42     46.49 o
   4   2  17      877.26      765.58     19.76 o
   5   2  17      356.20      371.91     18.25 o
   6   2  17      759.21      816.51     27.76 o
   7   2  17       19.84        4.83     14.83 o
  -8   3  17      143.67      135.93     17.41 o
  -7   3  17       49.81       51.34     13.52 o
  -6   3  17       92.30      104.21     10.95 o
  -5   3  17        0.03        5.48      8.78 o
  -4   3  17        0.12       -1.38      8.91 o
  -3   3  17        6.36       11.53      8.58 o
  -2   3  17        0.15       -1.29      8.22 o
  -1   3  17      434.41      425.55     13.60 o
   0   3  17       65.24       57.15      8.74 o
   1   3  17       84.73       95.20      9.46 o
   2   3  17       45.82       49.46      9.34 o
   3   3  17      186.15      172.83     12.36 o
   4   3  17      551.74      527.87     17.92 o
   5   3  17        0.43      -11.85     11.95 o
   6   3  17      177.92      130.72     16.06 o
  -8   4  17      422.02      394.77     20.43 o
  -7   4  17      684.24      673.97     33.45 o
  -6   4  17       31.04        8.26     11.89 o
  -5   4  17      970.79      933.46     29.48 o
  -4   4  17     1180.29     1221.80     23.75 o
  -3   4  17     1152.08     1159.32     39.38 o
  -2   4  17     1547.57     1569.95     36.02 o
  -1   4  17      255.26      286.83     11.87 o
   0   4  17      799.86      838.17     18.98 o
   1   4  17      285.68      305.49     13.55 o
   2   4  17        3.16       -9.19      9.19 o
   3   4  17      724.25      754.08     21.10 o
   4   4  17       78.21       78.08     11.53 o
   5   4  17       99.51       88.50     13.75 o
   6   4  17      419.25      442.13     26.79 o
  -8   5  17      305.61      341.23     19.39 o
  -7   5  17      116.29      115.91     15.05 o
  -6   5  17      340.11      352.20     17.70 o
  -5   5  17       62.67       60.77     12.26 o
  -4   5  17      597.85      604.42     21.07 o
  -3   5  17     1457.39     1478.51     32.63 o
  -2   5  17      108.93      130.85     10.99 o
  -1   5  17     1450.48     1471.08     28.79 o
   0   5  17      430.48      431.90     15.09 o
   1   5  17      258.70      225.51     15.20 o
   2   5  17      412.86      393.07     15.19 o
   3   5  17      303.86      276.29     16.47 o
   4   5  17       56.39       59.48     12.95 o
   5   5  17      936.90      942.89     32.80 o
   6   5  17        5.77       -0.59     23.76 o
  -7   6  17      285.46      299.72     17.73 o
  -6   6  17      229.49      253.18     16.27 o
  -5   6  17       20.60       33.40     11.83 o
  -4   6  17      404.09      409.14     22.25 o
  -3   6  17      111.70      117.96     12.65 o
  -2   6  17      154.87      167.66     13.28 o
  -1   6  17      291.85      273.73     14.96 o
   0   6  17       75.21      100.58     12.56 o
   1   6  17      101.90       73.62     12.33 o
   2   6  17      677.62      691.50     22.36 o
   3   6  17      144.89      170.28     14.47 o
   4   6  17        7.41        8.86     12.20 o
   5   6  17       59.54       29.84     19.76 o
  -7   7  17      318.58      316.13     21.05 o
  -6   7  17        9.59       16.19     12.48 o
  -5   7  17      223.59      238.44     17.26 o
  -4   7  17      279.32      283.25     22.48 o
  -3   7  17       18.71       16.17     11.34 o
  -2   7  17     1583.25     1586.64     34.60 o
  -1   7  17     1284.46     1309.92     30.63 o
   0   7  17        4.08       12.95     11.04 o
   1   7  17     1342.22     1377.29     32.28 o
   2   7  17     1667.76     1728.34     37.26 o
   3   7  17       15.52       10.63     14.98 o
   4   7  17      753.07      720.33     28.01 o
   5   7  17      417.05      456.52     38.60 o
  -6   8  17      183.57      183.14     18.78 o
  -5   8  17      425.53      442.95     21.61 o
  -4   8  17        9.74      -12.84     12.84 o
  -3   8  17     1244.98     1232.31     34.51 o
  -2   8  17      535.72      500.09     21.72 o
  -1   8  17      501.87      467.27     23.79 o
   0   8  17      865.90      905.73     29.57 o
   1   8  17      128.77      145.26     16.14 o
   2   8  17      269.89      267.78     18.06 o
   3   8  17     2617.73     2670.02     59.90 o
   4   8  17       10.63       14.92     15.07 o
  -5   9  17       98.21       93.04     16.66 o
  -4   9  17        6.22       -8.68     13.96 o
  -3   9  17      808.05      845.92     29.14 o
  -2   9  17      246.85      268.74     29.06 o
  -1   9  17       91.46       73.22     14.66 o
   0   9  17       48.28       48.50     14.56 o
   1   9  17        2.30      -13.87     13.87 o
   2   9  17       88.90       73.86     15.05 o
   3   9  17       27.88       47.29     15.29 o
   4   9  17       14.46      -15.51     15.51 o
  -4  10  17      156.90      155.21     16.97 o
  -3  10  17        8.58       16.20     13.99 o
  -2  10  17      599.65      626.37     25.19 o
  -1  10  17        5.02      -13.34     13.34 o
   0  10  17      183.64      168.23     16.14 o
   1  10  17     1200.07     1246.56     35.92 o
   2  10  17      101.77       75.59     15.85 o
   3  10  17      478.26      474.03     41.80 o
  -3  11  17      547.66      522.13     23.01 o
  -2  11  17       28.25       14.04     13.85 o
  -1  11  17      674.62      705.59     27.15 o
   0  11  17      279.71      315.55     30.41 o
   1  11  17       78.77       64.63     15.31 o
  -8   0  18       36.79       16.88     16.65 o
  -7   0  18      311.88      263.07     25.99 o
  -6   0  18      257.89      283.79     19.25 o
  -5   0  18      287.62      314.90     24.28 o
  -4   0  18       15.18       -4.47     12.91 o
  -3   0  18     2913.13     3035.20     64.16 o
  -2   0  18      186.28      197.57     16.55 o
  -1   0  18     3224.76     3191.39     66.51 o
   0   0  18     1757.86     1869.46     44.69 o
   1   0  18      355.10      340.14     21.23 o
   2   0  18     2382.44     2457.39     54.88 o
   3   0  18      549.28      615.64     24.94 o
   4   0  18      303.27      297.03     19.83 o
   5   0  18      745.14      723.16     36.54 o
   6   0  18      210.14      242.64     57.57 o
  -8   1  18        1.11       -9.90     11.31 o
  -7   1  18        4.14       -6.27     10.31 o
  -6   1  18      417.96      396.83     15.16 o
  -5   1  18      406.29      431.19     15.05 o
  -4   1  18       61.68       47.47      9.65 o
  -3   1  18       41.54       55.99      9.78 o
  -2   1  18     1044.12     1068.07     28.75 o
  -1   1  18      118.44      137.95     10.59 o
   0   1  18      428.51      447.31     23.29 o
   1   1  18      666.27      686.78     18.35 o
   2   1  18       18.80       24.11      9.45 o
   3   1  18     1046.98      992.06     22.31 o
   4   1  18      665.24      632.34     25.50 o
   5   1  18       43.94       40.97     13.94 o
   6   1  18       89.95      103.30     16.16 o
  -8   2  18      705.08      649.94     26.61 o
  -7   2  18        0.01        6.91     10.58 o
  -6   2  18      405.86      439.96     15.75 o
  -5   2  18      246.16      245.90     12.70 o
  -4   2  18       55.47       36.16      9.56 o
  -3   2  18      118.95      131.60     10.52 o
  -2   2  18      638.79      621.09     17.54 o
  -1   2  18       12.42       12.48      8.90 o
   0   2  18      454.17      465.05     17.78 o
   1   2  18      627.62      635.75     22.22 o
   2   2  18       11.96       -2.46      9.04 o
   3   2  18      290.89      287.61     21.61 o
   4   2  18      104.09      105.38     12.92 o
   5   2  18       60.75       50.79     17.97 o
   6   2  18       66.72       93.11     15.49 o
  -7   3  18     1484.18     1555.76     37.01 o
  -6   3  18      362.94      373.04     18.62 o
  -5   3  18     1534.93     1532.86     31.95 o
  -4   3  18      748.82      742.07     19.02 o
  -3   3  18      182.44      177.77     11.29 o
  -2   3  18      831.55      843.57     19.83 o
  -1   3  18     1978.92     2084.93     34.11 o
   0   3  18       65.29       69.73      9.60 o
   1   3  18     1768.29     1839.28     31.44 o
   2   3  18     1405.95     1420.96     29.35 o
   3   3  18      153.38      147.52     13.73 o
   4   3  18      710.47      713.03     22.08 o
   5   3  18      499.38      493.46     33.03 o
   6   3  18      296.88      310.12     19.56 o
  -7   4  18      146.02      124.62     15.63 o
  -6   4  18      934.37      864.52     26.71 o
  -5   4  18      201.23      200.54     15.00 o
  -4   4  18      142.38      119.10     13.20 o
  -3   4  18      605.53      598.53     18.68 o
  -2   4  18      612.45      634.37     21.62 o
  -1   4  18        3.04       -9.48      9.48 o
   0   4  18     1159.99     1150.87     30.13 o
   1   4  18      914.41      902.13     22.78 o
   2   4  18       98.85       80.15     11.14 o
   3   4  18      349.48      340.78     15.76 o
   4   4  18      295.51      376.73     21.39 o
   5   4  18      137.79      151.24     18.20 o
  -7   5  18        4.93       10.47     14.00 o
  -6   5  18        0.18      -12.59     12.59 o
  -5   5  18       18.00       -4.51     11.79 o
  -4   5  18       53.52       38.22     11.90 o
  -3   5  18      161.08      159.50     14.19 o
  -2   5  18      379.85      373.88     17.09 o
  -1   5  18       61.05       72.26     12.11 o
   0   5  18      133.49      144.38     13.63 o
   1   5  18      127.50      143.93     13.96 o
   2   5  18       27.61       19.09     12.07 o
   3   5  18      941.50      953.52     28.13 o
   4   5  18      265.09      277.83     17.54 o
   5   5  18      310.03      305.90     24.28 o
  -6   6  18      109.84      139.32     14.95 o
  -5   6  18      676.46      642.58     30.15 o
  -4   6  18      187.35      198.25     14.96 o
  -3   6  18     1061.81     1030.76     27.41 o
  -2   6  18       95.86       68.06     12.65 o
  -1   6  18     1341.54     1399.60     37.78 o
   0   6  18      877.81      901.33     25.71 o
   1   6  18       34.66       42.23     12.09 o
   2   6  18     1441.36     1444.83     35.20 o
   3   6  18      858.27      852.80     30.28 o
   4   6  18       19.37       26.17     15.68 o
   5   6  18      899.00      936.71     41.67 o
  -6   7  18      339.02      350.01     21.33 o
  -5   7  18       89.20      100.61     13.75 o
  -4   7  18       49.11       39.04     12.75 o
  -3   7  18       12.75        3.76     11.93 o
  -2   7  18      376.24      398.43     28.45 o
  -1   7  18     1149.36     1124.71     29.09 o
   0   7  18       39.15       34.88     12.42 o
   1   7  18      677.86      707.21     30.79 o
   2   7  18      156.51      170.45     18.29 o
   3   7  18       82.73       84.06     16.83 o
   4   7  18      558.42      511.22     25.00 o
  -5   8  18        1.51       -4.65     15.26 o
  -4   8  18      248.78      214.36     18.46 o
  -3   8  18      194.24      188.91     17.86 o
  -2   8  18      212.88      225.14     17.90 o
  -1   8  18       10.33       14.42     14.38 o
   0   8  18       68.96      101.05     15.72 o
   1   8  18       43.43       33.16     14.93 o
   2   8  18      197.32      175.14     17.72 o
   3   8  18       52.03       53.07     16.55 o
  -4   9  18      631.93      618.05     26.16 o
  -3   9  18        0.43        0.98     13.90 o
  -2   9  18      515.52      549.04     24.38 o
  -1   9  18      720.43      709.63     28.35 o
   0   9  18      105.64       98.78     22.22 o
   1   9  18     1721.14     1767.27     45.40 o
   2   9  18       10.38       -7.72     14.40 o
  -2  10  18      130.35      142.94     17.10 o
  -1  10  18       90.81       98.61     17.14 o
   0  10  18      471.22      456.39     22.84 o
   1  10  18       14.39       30.05     14.76 o
  -7   1  19      408.74      419.72     16.81 o
  -6   1  19        1.23        3.70     11.68 o
  -5   1  19      634.15      653.83     18.93 o
  -4   1  19      386.30      386.80     14.72 o
  -3   1  19      881.91      858.51     20.80 o
  -2   1  19      773.94      818.96     20.22 o
  -1   1  19       63.76       69.84     10.22 o
   0   1  19      213.34      202.73     12.30 o
   1   1  19      903.87      953.33     23.67 o
   2   1  19        0.41       -9.48      9.48 o
   3   1  19      287.89      277.51     13.85 o
   4   1  19      129.50      160.01     12.86 o
   5   1  19      200.90      252.38     18.52 o
  -7   2  19      131.59      118.09     15.72 o
  -6   2  19      207.78      204.66     16.70 o
  -5   2  19      813.26      763.11     21.30 o
  -4   2  19       59.05       59.58     10.45 o
  -3   2  19      941.44      907.95     21.63 o
  -2   2  19       29.55       23.96      9.71 o
  -1   2  19      661.52      689.32     22.79 o
   0   2  19      250.33      258.26     12.77 o
   1   2  19      290.93      318.50     14.17 o
   2   2  19      998.09      942.46     22.08 o
   3   2  19       47.16       53.69     11.67 o
   4   2  19     1216.88     1254.63     29.56 o
   5   2  19      414.59      367.56     20.65 o
  -7   3  19       10.98      -14.23     14.23 o
  -6   3  19        3.63      -10.27     12.53 o
  -5   3  19      704.81      680.04     36.42 o
  -4   3  19       10.57       13.13     10.74 o
  -3   3  19        9.09       -7.45      9.59 o
  -2   3  19        0.47       -0.52      9.12 o
  -1   3  19       60.16       53.90     12.28 o
   0   3  19        0.04       -8.77     10.14 o
   1   3  19      142.79      150.26     16.30 o
   2   3  19       17.00       10.32     11.14 o
   3   3  19      154.45      127.11     18.67 o
   4   3  19      332.13      322.98     16.56 o
   5   3  19      450.91      531.20     22.98 o
  -6   4  19     1193.43     1183.15     35.38 o
  -5   4  19      207.76      199.50     16.25 o
  -4   4  19     1773.19     1735.86     38.51 o
  -3   4  19     1503.29     1551.78     35.82 o
  -2   4  19      110.11      122.71     14.27 o
  -1   4  19      867.80      873.13     22.66 o
   0   4  19     1181.16     1281.04     28.12 o
   1   4  19        5.53        9.51     10.63 o
   2   4  19      793.26      805.80     22.86 o
   3   4  19      778.19      775.86     25.77 o
   4   4  19       42.54       64.75     18.92 o
  -6   5  19      244.39      255.61     17.64 o
  -5   5  19     1399.63     1454.76     35.58 o
  -4   5  19      963.31      987.44     28.10 o
  -3   5  19      256.86      250.01     16.39 o
  -2   5  19     1545.59     1548.25     35.28 o
  -1   5  19      170.36      176.01     25.91 o
   0   5  19       49.33       49.17     12.51 o
   1   5  19     1353.66     1353.04     33.04 o
   2   5  19      124.46      133.98     14.53 o
   3   5  19      909.62      859.28     27.80 o
   4   5  19      494.95      426.50     21.05 o
  -5   6  19        8.67       -3.15     13.06 o
  -4   6  19       12.01       19.01     12.91 o
  -3   6  19      470.58      459.27     19.95 o
  -2   6  19       36.27       23.44     12.49 o
  -1   6  19      175.22      154.90     14.80 o
   0   6  19       34.96       32.59     12.63 o
   1   6  19      226.37      244.78     16.46 o
   2   6  19       61.70       48.44     13.63 o
   3   6  19      337.04      333.83     22.56 o
  -5   7  19       69.24       71.17     16.97 o
  -4   7  19        4.70        2.50     14.83 o
  -3   7  19       60.65       96.29     16.28 o
  -2   7  19      480.82      494.64     26.34 o
  -1   7  19        1.89      -14.24     14.24 o
   0   7  19     1522.25     1498.34     40.58 o
   1   7  19      620.31      695.22     27.82 o
   2   7  19      476.64      446.50     24.16 o
   3   7  19      977.77     1038.02     35.59 o
  -4   8  19      237.10      260.66     21.15 o
  -3   8  19      109.41       99.42     17.16 o
  -2   8  19      877.02      867.82     31.10 o
  -1   8  19     1221.90     1188.44     36.32 o
   0   8  19       40.52       56.48     15.53 o
   1   8  19      121.09      131.97     17.89 o
   2   8  19       81.23       91.84     17.69 o
  -2   9  19       81.82       79.97     16.60 o
  -1   9  19      266.49      227.99     19.43 o
   0   9  19        0.05        7.17     26.60 o
  -6   0  20      150.92      124.33     18.89 o
  -5   0  20      648.73      707.22     29.15 o
  -4   0  20      127.37      140.28     18.07 o
  -3   0  20        6.80       10.65     14.34 o
  -2   0  20     1004.35     1045.16     56.36 o
  -1   0  20      102.25       79.69     18.29 o
   0   0  20      604.98      585.20     29.57 o
   1   0  20      225.93      216.20     23.99 o
   2   0  20       13.07       10.55     14.90 o
   3   0  20      413.70      405.28     23.27 o
   4   0  20     1224.28     1177.57     38.67 o
  -6   1  20       37.36       24.65     11.77 o
  -5   1  20       23.72       26.06     11.06 o
  -4   1  20       12.40       15.84     10.61 o
  -3   1  20       69.64       74.07     11.19 o
  -2   1  20      111.67      112.03     11.67 o
  -1   1  20      255.65      239.65     13.16 o
   0   1  20       75.12       72.77     10.89 o
   1   1  20      457.37      463.94     19.51 o
   2   1  20      139.27      117.45     12.22 o
   3   1  20       11.43        2.68     12.03 o
   4   1  20       42.51       38.41     13.15 o
  -6   2  20        0.84       -6.77     14.00 o
  -5   2  20        3.16       -1.01     11.58 o
  -4   2  20      462.71      474.91     19.60 o
  -3   2  20      275.26      287.80     14.12 o
  -2   2  20      445.33      451.93     16.10 o
  -1   2  20     1266.68     1276.55     26.22 o
   0   2  20        7.47        1.63     10.15 o
   1   2  20      886.19      890.18     24.52 o
   2   2  20      958.44      988.05     26.16 o
   3   2  20       74.68       87.26     13.37 o
   4   2  20      240.30      260.23     16.61 o
  -6   3  20      438.57      425.45     21.09 o
  -5   3  20      900.63      944.21     32.00 o
  -4   3  20      102.31       94.37     14.68 o
  -3   3  20     2858.01     2918.55     49.92 o
  -2   3  20      805.44      848.42     38.92 o
  -1   3  20      164.15      201.52     14.12 o
   0   3  20     2023.03     2160.03     40.11 o
   1   3  20      280.15      307.16     15.82 o
   2   3  20      909.08      944.15     25.31 o
   3   3  20     1381.86     1414.53     31.55 o
  -5   4  20       38.08       48.17     14.67 o
  -4   4  20      704.47      724.90     27.97 o
  -3   4  20       28.70       33.69     13.18 o
  -2   4  20      692.53      700.63     24.33 o
  -1   4  20      826.46      846.15     26.70 o
   0   4  20       13.08        9.56     12.94 o
   1   4  20      512.89      466.56     21.31 o
   2   4  20      650.12      655.41     27.73 o
   3   4  20        3.82        8.98     13.73 o
  -5   5  20       12.24        3.95     14.23 o
  -4   5  20        0.56        7.28     13.30 o
  -3   5  20       11.48        0.37     12.76 o
  -2   5  20        9.46       21.22     12.90 o
  -1   5  20       77.26       99.63     14.56 o
   0   5  20      124.73      111.77     15.17 o
   1   5  20        0.41        7.57     13.14 o
   2   5  20       61.87       59.56     15.02 o
   3   5  20        7.62      -12.41     13.64 o
  -4   6  20      734.62      772.83     26.51 o
  -3   6  20       97.85      120.52     28.58 o
  -2   6  20      198.81      172.83     17.91 o
  -1   6  20      592.55      678.63     24.33 o
   0   6  20       49.22       77.19     14.38 o
   1   6  20      516.32      544.04     22.42 o
   2   6  20      271.51      269.84     21.61 o
  -3   7  20      173.13      163.29     18.71 o
  -2   7  20      256.00      209.25     19.51 o
  -1   7  20       25.88        1.30     21.10 o
   0   7  20     1067.20     1168.80     44.58 o
   1   7  20       64.32       65.06     16.55 o
  -5   1  21      297.96      295.11     15.35 o
  -4   1  21      295.71      300.80     15.23 o
  -3   1  21      163.80      168.72     13.33 o
  -2   1  21        7.21        4.65     11.04 o
  -1   1  21      313.42      339.74     16.31 o
   0   1  21      300.24      282.69     14.46 o
   1   1  21       31.62       29.57     11.38 o
   2   1  21      960.02     1017.93     26.79 o
  -4   2  21      459.21      476.99     18.87 o
  -3   2  21      273.29      278.76     15.94 o
  -2   2  21      332.73      328.80     16.76 o
  -1   2  21       90.38       99.92     13.94 o
   0   2  21      217.65      250.54     16.29 o
   1   2  21      507.83      511.51     25.13 o
   2   2  21        3.10        1.47     12.33 o
  -4   3  21      113.60       94.37     15.49 o
  -3   3  21       38.61       30.53     16.08 o
  -2   3  21        3.53       -6.16     13.21 o
  -1   3  21       18.74        8.92     13.33 o
   0   3  21        3.07        7.49     13.67 o
   1   3  21       43.03       70.31     15.48 o
   2   3  21       46.09       70.08     15.53 o
  -4   4  21       34.54       47.87     14.99 o
  -3   4  21       33.88       42.45     14.58 o
  -2   4  21      543.74      587.54     23.22 o
  -1   4  21      201.70      242.80     18.43 o
   0   4  21      480.68      526.22     22.18 o
   1   4  21     1015.95     1027.92     30.48 o
  -3   5  21      547.97      542.39     34.25 o
  -2   5  21       34.67       32.84     14.38 o
  -1   5  21      927.06      978.73     29.99 o
   0   5  21      729.57      785.24     29.15 o
  -2   0  22      231.11      273.01     23.52 o
  -1   0  22       11.17       -5.34     16.20 o
   0   0  22      318.60      304.88     22.38 o
  -2   1  22       56.45       30.44     11.94 o
  -1   1  22       15.90       19.63     13.42 o
   0   1  22       77.73      108.54     13.95 o
  -2   2  22      584.43      520.97     22.79 o
  -1   2  22      444.16      477.91     19.69 o
 
